# Supplementary material for: 1,2-Di-4-pyridylethane N,N′-dioxide–acetic acid (1/2)
Source: Acta Crystallogr Sect E Struct Rep Online. 2009 Nov 4;65(Pt 12):o2970. doi: 10.1107/S1600536809044912 (PMC2972023; doi:10.1107/S1600536809044912)
Supplement: Supplementary file 2 [file e-65-o2970-Isup2.hkl]

# 
# h,k,l, Fc-squared, Fo-squared, sigma(Fo-squared) and status flag 
# 
data_I
_shelx_title ' 07jk007m in P-1' 
_shelx_refln_list_code          4 
_shelx_F_calc_maximum       62.08 
_exptl_crystal_F_000       178.00 
_reflns_d_resolution_high  0.7006 
 
loop_ 
 _symmetry_equiv_pos_as_xyz 
 'x, y, z' 
 '-x, -y, -z' 
 
_cell_length_a     7.1109 
_cell_length_b     7.1562 
_cell_length_c     9.2888 
_cell_angle_alpha  73.719 
_cell_angle_beta   87.508 
_cell_angle_gamma  64.424 
 
_shelx_F_squared_multiplier     1.000 
 
loop_ 
 _refln_index_h 
 _refln_index_k 
 _refln_index_l 
 _refln_F_squared_calc 
 _refln_F_squared_meas 
 _refln_F_squared_sigma 
 _refln_observed_status 
   1   0   0      176.18      173.87      1.28 o 
   2   0   0      568.72      604.58      4.28 o 
   3   0   0        5.00        3.42      0.10 o 
   4   0   0      117.38      125.87      0.93 o 
   5   0   0      261.98      252.10      2.00 o 
   6   0   0      137.89      136.54      1.61 o 
   7   0   0        6.36        5.63      0.27 o 
   8   0   0        0.31        0.24      0.10 o 
   9   0   0       20.03       20.65      1.03 o 
  -8   1   0       70.54       74.32      1.20 o 
  -7   1   0        0.28        0.05      0.11 o 
  -6   1   0        0.04        0.12      0.08 o 
  -5   1   0      282.79      290.90      2.91 o 
  -4   1   0      506.35      509.08      3.73 o 
  -3   1   0      177.41      204.27      1.59 o 
  -2   1   0        7.09        8.06      0.14 o 
  -1   1   0       17.17       17.08      0.22 o 
   0   1   0      269.10      275.70      1.99 o 
   1   1   0      215.69      249.71      1.86 o 
   2   1   0     1822.65     1827.00     13.08 o 
   3   1   0       10.50       11.49      0.18 o 
   4   1   0        9.01       10.78      0.19 o 
   5   1   0        9.55        8.79      0.19 o 
   6   1   0       36.83       38.29      0.50 o 
   7   1   0        7.98        6.88      0.28 o 
   8   1   0       12.80       13.16      0.43 o 
   9   1   0       24.69       25.86      0.94 o 
  -8   2   0        0.44        0.10      0.15 o 
  -7   2   0        3.22        2.95      0.27 o 
  -6   2   0       21.14       20.05      0.51 o 
  -5   2   0       40.95       43.45      0.73 o 
  -4   2   0      139.87      141.84      3.36 o 
  -3   2   0        2.11        1.06      0.07 o 
  -2   2   0      203.14      228.67      1.75 o 
  -1   2   0        4.39        4.75      0.10 o 
   0   2   0        4.82        8.65      0.13 o 
   1   2   0     1629.21     1744.46     12.96 o 
   2   2   0     1781.11     1803.27     12.89 o 
   3   2   0        3.82        3.00      0.09 o 
   4   2   0      316.71      357.18      2.64 o 
   5   2   0      328.67      355.84      3.17 o 
   6   2   0      118.56      122.57      1.12 o 
   7   2   0       30.84       32.53      0.61 o 
   8   2   0        5.51        4.10      0.34 o 
   9   2   0        1.80        1.84      0.27 o 
  -7   3   0        1.17        0.71      0.25 o 
  -6   3   0       42.34       42.40      0.81 o 
  -5   3   0        2.87        2.64      0.18 o 
  -4   3   0      474.14      491.30      4.67 o 
  -3   3   0      360.68      369.20      2.81 o 
  -2   3   0        8.58        9.73      0.25 o 
  -1   3   0        2.37        4.46      0.14 o 
   0   3   0     1028.87     1078.78      7.62 o 
   1   3   0       78.18       97.60      1.24 o 
   2   3   0      560.79      626.64      4.46 o 
   3   3   0        0.10        0.22      0.03 o 
   4   3   0      136.64      143.37      2.42 o 
   5   3   0       87.29       93.99      1.01 o 
   6   3   0       67.41       73.86      0.76 o 
   7   3   0        5.06        5.23      0.22 o 
   8   3   0        0.58        0.27      0.14 o 
   9   3   0        0.60        0.55      0.20 o 
  10   3   0        3.94        4.47      0.46 o 
  -6   4   0        3.24        2.94      0.36 o 
  -5   4   0        0.88        0.67      0.11 o 
  -4   4   0      108.29      112.46      1.89 o 
  -3   4   0       26.28       24.46      0.50 o 
  -2   4   0       14.87       13.11      0.43 o 
  -1   4   0        1.60        1.89      0.09 o 
   0   4   0       91.64       97.45      0.87 o 
   1   4   0       13.24       11.32      0.20 o 
   2   4   0      133.82      149.29      1.25 o 
   4   4   0       21.87       19.04      0.25 o 
   5   4   0       21.79       20.00      0.41 o 
   6   4   0      200.44      201.11      2.91 o 
   7   4   0        4.46        3.11      0.29 o 
   8   4   0        0.19        0.24      0.16 o 
   9   4   0        3.48        3.16      0.34 o 
  10   4   0        0.00        0.24      0.18 o 
  -5   5   0        0.08        0.28      0.12 o 
  -4   5   0       47.77       49.06      1.36 o 
  -3   5   0        9.88        9.56      0.32 o 
  -2   5   0      304.79      317.41      4.68 o 
  -1   5   0        0.01        0.08      0.04 o 
   0   5   0        5.95        5.14      0.15 o 
   1   5   0      334.37      374.95      2.82 o 
   2   5   0       99.73      108.42      0.96 o 
   3   5   0      101.59      113.20      0.99 o 
   4   5   0       59.19       54.42      0.76 o 
   5   5   0        3.49        1.78      0.13 o 
   6   5   0       10.24        8.59      0.69 o 
   7   5   0       94.24       96.55      1.27 o 
   8   5   0        1.67        1.33      0.15 o 
  10   5   0        5.12        6.23      0.48 o 
  -4   6   0       10.73       11.98      0.65 o 
  -3   6   0       12.14       12.94      0.64 o 
  -2   6   0        3.96        3.97      0.33 o 
  -1   6   0        0.00        0.10      0.06 o 
   0   6   0        9.29        9.14      0.23 o 
   1   6   0        8.24        6.51      0.18 o 
   2   6   0       47.32       45.49      0.54 o 
   3   6   0       31.65       31.72      0.56 o 
   4   6   0        1.32        1.44      0.12 o 
   5   6   0        2.04        1.35      0.12 o 
   6   6   0       11.51        9.76      0.32 o 
   7   6   0        8.38        8.10      0.75 o 
   8   6   0        3.43        3.25      0.27 o 
   9   6   0        3.00        2.74      0.28 o 
  -3   7   0        0.95        0.96      0.22 o 
  -2   7   0        0.49        0.30      0.12 o 
  -1   7   0        0.06       -0.05      0.10 o 
   0   7   0        4.95        3.73      0.14 o 
   1   7   0        0.53        0.41      0.10 o 
   2   7   0       34.65       35.89      0.73 o 
   3   7   0       97.26      102.57      1.49 o 
   4   7   0        0.00        0.02      0.11 o 
   5   7   0        1.95        1.38      0.13 o 
   6   7   0        9.20        9.30      0.33 o 
   7   7   0       16.48       14.96      0.61 o 
   8   7   0        0.72        0.75      0.13 o 
   9   7   0        1.31        1.40      0.15 o 
   1   8   0        6.26        5.14      0.38 o 
   2   8   0        0.07        0.11      0.06 o 
   3   8   0       23.20       23.24      0.53 o 
   4   8   0        1.02        1.02      0.14 o 
   5   8   0       46.48       46.82      0.83 o 
   6   8   0       28.37       29.29      0.65 o 
   7   8   0       10.71       11.02      0.54 o 
   8   8   0        3.81        3.46      0.29 o 
   2   9   0        0.20        0.41      0.19 o 
   3   9   0        3.21        3.15      0.35 o 
   4   9   0        0.68        0.36      0.14 o 
   5   9   0        1.88        1.90      0.21 o 
   6   9   0        8.39        8.76      0.36 o 
   7   9   0        0.73        1.16      0.14 o 
  -7  -9   1        7.47        7.31      0.34 o 
  -6  -9   1        0.88        1.01      0.14 o 
  -5  -9   1        0.20        0.29      0.10 o 
  -4  -9   1        1.45        1.53      0.28 o 
  -3  -9   1        0.74        0.73      0.28 o 
  -2  -9   1        0.16        0.29      0.22 o 
  -8  -8   1        1.39        0.69      0.13 o 
  -7  -8   1       11.95       10.12      0.52 o 
  -6  -8   1       16.25       15.73      0.47 o 
  -5  -8   1        0.43        0.32      0.10 o 
  -4  -8   1       26.29       26.94      0.60 o 
  -3  -8   1        7.68        7.35      0.30 o 
  -2  -8   1        5.86        5.77      0.26 o 
  -1  -8   1        9.27        8.92      0.44 o 
  -9  -7   1       14.61       15.72      0.51 o 
  -8  -7   1        0.01        0.10      0.11 o 
  -7  -7   1        0.04       -0.01      0.05 o 
  -6  -7   1        0.96        1.07      0.20 o 
  -5  -7   1       69.78       69.74      1.40 o 
  -4  -7   1        0.46        0.52      0.10 o 
  -3  -7   1        4.12        4.14      0.21 o 
  -2  -7   1       10.57        9.02      0.33 o 
  -1  -7   1        9.34        8.17      0.29 o 
   0  -7   1        6.11        6.16      0.34 o 
   1  -7   1        1.72        1.53      0.20 o 
   2  -7   1       10.74       12.90      0.64 o 
  -9  -6   1        0.03       -0.04      0.06 o 
  -8  -6   1        1.17        1.16      0.15 o 
  -7  -6   1        0.15        0.19      0.09 o 
  -6  -6   1        0.01        0.04      0.06 o 
  -5  -6   1       29.58       32.05      0.61 o 
  -4  -6   1       17.99       17.37      0.41 o 
  -3  -6   1       21.24       19.70      0.43 o 
  -2  -6   1       17.55       18.39      0.41 o 
  -1  -6   1       26.77       28.01      0.59 o 
   0  -6   1       79.37       77.78      0.84 o 
   1  -6   1       12.28       11.92      0.37 o 
   2  -6   1       20.05       20.37      0.50 o 
   3  -6   1       67.76       79.86      1.86 o 
   4  -6   1        3.79        4.26      0.40 o 
 -10  -5   1        4.49        2.91      0.38 o 
  -9  -5   1       47.58       48.78      0.91 o 
  -8  -5   1        7.46        6.77      0.30 o 
  -7  -5   1        0.02        0.03      0.06 o 
  -6  -5   1       78.40       81.24      1.10 o 
  -5  -5   1        0.97        0.48      0.09 o 
  -4  -5   1      230.53      248.64      2.45 o 
  -3  -5   1       29.00       33.77      0.56 o 
  -2  -5   1       17.05       14.23      0.25 o 
  -1  -5   1       95.53      106.70      0.98 o 
   0  -5   1       12.19        8.84      0.26 o 
   1  -5   1       11.51        9.62      0.22 o 
   2  -5   1       66.20       62.77      1.23 o 
   3  -5   1        1.53        1.20      0.14 o 
   4  -5   1        0.03        0.24      0.08 o 
   5  -5   1       20.57       23.35      0.95 o 
 -10  -4   1        0.38        0.37      0.20 o 
  -9  -4   1       10.52       10.24      0.57 o 
  -8  -4   1       28.54       27.25      0.87 o 
  -7  -4   1       15.54       14.66      0.40 o 
  -6  -4   1       16.30       16.83      0.41 o 
  -5  -4   1        4.00        4.56      0.19 o 
  -4  -4   1        0.37        0.15      0.07 o 
  -3  -4   1        7.62        9.90      0.25 o 
  -2  -4   1      180.52      183.78      1.45 o 
  -1  -4   1       28.32       20.68      0.30 o 
   0  -4   1       84.90       99.67      0.93 o 
   1  -4   1        0.04        0.10      0.05 o 
   2  -4   1      113.24      101.29      1.15 o 
   3  -4   1       76.51       76.98      1.07 o 
   4  -4   1       15.12       14.46      0.42 o 
   5  -4   1       48.69       50.53      0.90 o 
   6  -4   1        0.06        0.23      0.13 o 
 -10  -3   1        0.15        0.07      0.17 o 
  -9  -3   1        7.57        7.22      0.48 o 
  -8  -3   1       49.71       46.64      1.19 o 
  -7  -3   1        0.08        0.04      0.07 o 
  -6  -3   1        8.50        8.15      0.27 o 
  -5  -3   1      294.28      317.36      2.42 o 
  -4  -3   1      126.68      143.46      1.33 o 
  -3  -3   1       29.76       29.32      0.44 o 
  -2  -3   1       13.86       13.28      0.24 o 
  -1  -3   1        7.71        7.59      0.14 o 
   0  -3   1       72.41       82.29      0.73 o 
   1  -3   1       14.24       17.51      0.26 o 
   2  -3   1       11.33       16.45      0.26 o 
   3  -3   1       27.84       28.20      1.28 o 
   4  -3   1       10.85       10.19      0.32 o 
   5  -3   1        3.91        3.65      0.44 o 
   6  -3   1        0.03        0.19      0.10 o 
   7  -3   1        1.13        0.76      0.15 o 
  -9  -2   1        6.11        6.89      0.46 o 
  -8  -2   1        3.92        3.09      0.30 o 
  -7  -2   1       41.56       38.60      0.66 o 
  -6  -2   1        1.95        1.41      0.13 o 
  -5  -2   1       90.46       97.08      0.89 o 
  -4  -2   1       92.77      106.31      1.54 o 
  -3  -2   1       27.13       28.89      0.31 o 
  -2  -2   1      720.51      726.87      6.19 o 
  -1  -2   1      445.93      459.59      3.28 o 
   0  -2   1      139.52      170.96      1.30 o 
   1  -2   1       93.27       98.52      0.82 o 
   2  -2   1      150.54      159.67      1.62 o 
   3  -2   1       10.86        8.82      0.18 o 
   4  -2   1        2.12        2.43      0.16 o 
   5  -2   1        2.88        2.27      0.16 o 
   6  -2   1        2.60        2.22      0.17 o 
   7  -2   1        0.07        0.04      0.08 o 
  -9  -1   1        0.16       -0.01      0.16 o 
  -8  -1   1       11.93       12.08      0.58 o 
  -7  -1   1        9.01        8.52      0.32 o 
  -6  -1   1        4.91        4.47      0.22 o 
  -5  -1   1       40.55       43.18      0.51 o 
  -4  -1   1        4.28        3.54      0.11 o 
  -3  -1   1       42.47       49.70      0.48 o 
  -2  -1   1     1966.69     2023.06     14.50 o 
  -1  -1   1     1264.18     1212.94     12.96 o 
   0  -1   1     2534.49     2316.39     37.54 o 
   1  -1   1     1265.30     1266.37     11.26 o 
   2  -1   1      138.00      129.69      1.07 o 
   3  -1   1        7.33        8.81      0.16 o 
   4  -1   1       37.74       33.42      0.56 o 
   5  -1   1      392.18      390.04      3.78 o 
   6  -1   1        4.88        4.95      0.24 o 
   7  -1   1        2.75        2.68      0.20 o 
   8  -1   1        0.18        0.22      0.11 o 
  -9   0   1       31.37       36.79      1.11 o 
  -8   0   1       23.15       27.61      0.65 o 
  -7   0   1        3.09        2.86      0.20 o 
  -6   0   1       44.27       41.74      0.71 o 
  -5   0   1      343.32      364.50      2.77 o 
  -4   0   1       63.29       76.27      0.72 o 
  -3   0   1      751.13      850.17      6.00 o 
  -2   0   1     1205.82     1302.33      9.31 o 
  -1   0   1        0.27       -0.05      0.05 o 
   0   0   1      342.25      339.99      2.67 o 
   1   0   1      498.97      544.07      4.76 o 
   2   0   1       36.82       35.75      0.34 o 
   3   0   1       17.21       18.04      0.25 o 
   4   0   1       34.44       30.43      0.36 o 
   5   0   1       96.38       92.38      1.16 o 
   6   0   1      119.23      127.93      1.56 o 
   7   0   1        2.92        2.29      0.24 o 
   8   0   1       25.11       26.66      0.65 o 
   9   0   1       17.81       20.15      0.60 o 
  -8   1   1        9.67        9.79      0.38 o 
  -7   1   1        1.94        1.72      0.17 o 
  -6   1   1        0.07        0.04      0.06 o 
  -5   1   1        5.31        6.38      0.18 o 
  -4   1   1        1.67        0.72      0.07 o 
  -3   1   1        5.98        4.31      0.13 o 
  -2   1   1        5.15        6.19      0.12 o 
  -1   1   1       43.84       31.64      0.31 o 
   0   1   1      439.22      455.31      6.80 o 
   1   1   1      385.82      406.59      4.66 o 
   2   1   1      295.19      335.95      2.41 o 
   3   1   1       25.47       21.49      0.25 o 
   4   1   1        4.58        8.45      0.29 o 
   5   1   1       10.68       12.71      0.33 o 
   6   1   1      320.81      347.86      3.43 o 
   7   1   1        1.82        1.48      0.21 o 
   8   1   1        8.39        9.77      0.38 o 
   9   1   1        0.30        0.33      0.16 o 
  -8   2   1        4.13        4.50      0.46 o 
  -7   2   1       18.76       20.24      0.53 o 
  -6   2   1       19.03       18.37      0.47 o 
  -5   2   1       30.06       27.32      0.86 o 
  -4   2   1      155.53      142.68      1.24 o 
  -3   2   1       97.58       94.14      0.86 o 
  -2   2   1        3.01        2.35      0.10 o 
  -1   2   1        7.57        5.17      0.12 o 
   0   2   1       17.92       10.88      0.14 o 
   1   2   1     3854.35     3555.99     59.47 o 
   2   2   1      711.90      754.88      5.38 o 
   3   2   1       25.77       25.66      0.29 o 
   4   2   1       50.01       54.01      0.88 o 
   5   2   1        5.96        5.80      0.15 o 
   6   2   1      144.35      142.03      3.06 o 
   7   2   1       79.92       85.37      2.15 o 
   8   2   1       19.18       18.37      0.50 o 
   9   2   1        1.90        2.29      0.31 o 
  -7   3   1       41.02       42.98      1.34 o 
  -6   3   1       27.63       25.62      0.93 o 
  -5   3   1        2.18        2.03      0.15 o 
  -4   3   1       24.37       23.16      0.48 o 
  -3   3   1      275.72      282.83      2.62 o 
  -2   3   1      102.54      113.49      1.04 o 
  -1   3   1       58.59       53.64      0.68 o 
   0   3   1        7.67        9.74      0.16 o 
   1   3   1       24.13       29.16      0.79 o 
   2   3   1     1011.82     1038.86      7.35 o 
   3   3   1       34.41       37.88      1.57 o 
   4   3   1       66.29       67.70      0.77 o 
   5   3   1        0.59        0.36      0.19 o 
   6   3   1        0.03        0.02      0.04 o 
   7   3   1        1.35        1.44      0.14 o 
   8   3   1        0.74        0.87      0.20 o 
   9   3   1        5.92        5.33      0.30 o 
  10   3   1        3.88        4.19      0.46 o 
  -6   4   1       15.28       15.20      0.76 o 
  -5   4   1        3.22        2.62      0.31 o 
  -4   4   1        3.36        2.15      0.24 o 
  -3   4   1       36.80       35.32      0.48 o 
  -2   4   1       44.93       43.11      0.97 o 
  -1   4   1       63.02       61.23      0.62 o 
   0   4   1        6.21        6.57      0.15 o 
   1   4   1      110.46      117.32      0.98 o 
   2   4   1      477.68      518.08      3.74 o 
   3   4   1      152.65      182.34      1.45 o 
   4   4   1       73.11       65.57      0.64 o 
   5   4   1       44.86       42.22      0.68 o 
   6   4   1       82.70       82.90      1.05 o 
   7   4   1        5.80        5.49      0.24 o 
   8   4   1       66.80       73.26      1.57 o 
   9   4   1       18.49       17.85      0.76 o 
  10   4   1        0.66        0.74      0.22 o 
  -5   5   1       11.57       11.37      0.63 o 
  -4   5   1        4.68        3.63      0.33 o 
  -3   5   1       41.25       38.49      1.08 o 
  -2   5   1      243.95      251.41      2.05 o 
  -1   5   1        3.19        2.79      0.12 o 
   0   5   1        0.48        0.34      0.06 o 
   1   5   1       13.13        8.66      0.19 o 
   2   5   1       42.34       35.39      0.42 o 
   3   5   1      224.49      243.48      1.90 o 
   4   5   1       80.66       84.27      0.79 o 
   5   5   1       32.87       34.71      0.59 o 
   6   5   1       54.62       55.15      0.83 o 
   7   5   1        7.83        8.59      0.30 o 
   8   5   1        0.81        0.89      0.12 o 
   9   5   1        0.65        0.46      0.12 o 
  10   5   1        0.07        0.18      0.15 o 
  -4   6   1        0.61        0.90      0.18 o 
  -3   6   1        9.40        9.00      0.52 o 
  -2   6   1       36.79       34.73      1.03 o 
  -1   6   1        5.30        4.99      0.23 o 
   0   6   1       11.54       10.58      0.21 o 
   1   6   1       33.12       34.07      0.45 o 
   3   6   1       51.54       51.28      0.58 o 
   4   6   1       24.95       25.11      0.48 o 
   5   6   1        0.00        0.03      0.08 o 
   6   6   1       12.57       13.02      0.37 o 
   7   6   1        4.66        3.43      0.20 o 
   8   6   1        0.13        0.19      0.12 o 
   9   6   1        2.06        2.45      0.26 o 
  -3   7   1        7.27        8.31      0.54 o 
  -2   7   1        0.78        0.30      0.14 o 
  -1   7   1       36.58       36.85      0.75 o 
   0   7   1        5.88        5.86      0.26 o 
   1   7   1        6.57        5.58      0.18 o 
   2   7   1       29.84       29.65      0.54 o 
   3   7   1        1.24        1.29      0.16 o 
   4   7   1       24.76       26.30      0.53 o 
   5   7   1       46.02       44.41      0.75 o 
   6   7   1        0.01        0.04      0.06 o 
   7   7   1        3.29        2.76      0.18 o 
   8   7   1       88.39       93.99      1.35 o 
   9   7   1        0.44        0.39      0.21 o 
  -1   8   1        8.40        8.86      0.55 o 
   0   8   1       17.69       15.76      0.46 o 
   1   8   1       21.16       18.77      0.71 o 
   2   8   1        1.29        1.25      0.24 o 
   3   8   1       45.02       45.29      0.75 o 
   4   8   1        6.86        6.33      0.26 o 
   5   8   1       25.85       27.82      0.60 o 
   6   8   1        2.49        2.23      0.17 o 
   7   8   1        8.05        7.10      0.42 o 
   8   8   1        0.52        0.58      0.14 o 
   9   8   1        1.05        0.78      0.14 o 
   1   9   1        0.79        0.90      0.24 o 
   2   9   1        1.81        1.15      0.27 o 
   3   9   1        0.04        0.13      0.17 o 
   4   9   1       23.37       21.89      0.84 o 
   5   9   1        2.33        2.78      0.33 o 
   6   9   1        0.99        0.95      0.28 o 
   7   9   1       34.92       35.81      1.04 o 
   8   9   1        0.51        0.56      0.19 o 
  -6  -9   2        1.61        2.11      0.21 o 
  -5  -9   2       18.96       20.47      0.62 o 
  -4  -9   2       48.83       51.60      0.96 o 
  -3  -9   2        0.08        0.37      0.14 o 
  -8  -8   2        8.83        8.75      0.52 o 
  -7  -8   2        1.70        1.83      0.16 o 
  -6  -8   2        3.97        3.19      0.31 o 
  -5  -8   2       16.16       16.29      0.66 o 
  -4  -8   2       19.70       20.24      0.53 o 
  -3  -8   2       27.59       28.67      0.63 o 
  -2  -8   2        4.39        3.46      0.22 o 
  -1  -8   2       16.76       16.45      0.63 o 
  -9  -7   2        5.12        4.43      0.28 o 
  -8  -7   2        4.91        4.14      0.25 o 
  -7  -7   2        3.27        2.42      0.19 o 
  -6  -7   2        0.95        0.89      0.14 o 
  -5  -7   2        1.39        1.28      0.15 o 
  -4  -7   2        3.07        3.01      0.19 o 
  -3  -7   2       21.14       20.26      0.48 o 
  -2  -7   2       21.11       21.06      0.49 o 
  -1  -7   2        2.91        2.29      0.17 o 
   0  -7   2       17.75       16.93      0.62 o 
   1  -7   2        0.00        0.05      0.07 o 
   2  -7   2        0.92        0.74      0.21 o 
  -9  -6   2        0.02        0.14      0.10 o 
  -8  -6   2       65.33       68.87      1.12 o 
  -7  -6   2       14.41       13.13      0.42 o 
  -6  -6   2        2.03        2.18      0.16 o 
  -5  -6   2        6.89        5.77      0.25 o 
  -4  -6   2      120.03      124.67      1.49 o 
  -3  -6   2       19.13       16.51      0.41 o 
  -2  -6   2       11.28        9.74      0.30 o 
  -1  -6   2        0.08        0.39      0.10 o 
   0  -6   2       32.04       34.13      0.60 o 
   1  -6   2      121.73      119.81      1.50 o 
   2  -6   2        7.63        6.46      0.28 o 
   3  -6   2        0.27        0.41      0.10 o 
  -9  -5   2       41.40       40.63      0.83 o 
  -8  -5   2        2.55        1.85      0.17 o 
  -7  -5   2       75.81       76.12      1.12 o 
  -6  -5   2        7.56        6.85      0.27 o 
  -5  -5   2        0.68        0.95      0.10 o 
  -4  -5   2        0.49        0.43      0.08 o 
  -3  -5   2       25.36       22.56      0.45 o 
  -2  -5   2        0.41        1.05      0.10 o 
  -1  -5   2        4.74        5.26      0.16 o 
   0  -5   2       77.42       70.75      1.11 o 
   1  -5   2        2.70        1.89      0.18 o 
   2  -5   2       31.41       32.56      0.69 o 
   3  -5   2       21.66       21.59      0.61 o 
   4  -5   2        4.93        4.94      0.55 o 
   5  -5   2        0.13        0.08      0.11 o 
  -9  -4   2        6.86        6.23      0.45 o 
  -8  -4   2       16.35       15.59      0.45 o 
  -7  -4   2        9.75        8.91      0.32 o 
  -6  -4   2       24.96       24.53      0.51 o 
  -5  -4   2       11.84       10.63      0.30 o 
  -4  -4   2        2.70        2.03      0.13 o 
  -3  -4   2       62.89       63.12      0.97 o 
  -2  -4   2      103.46      119.03      1.02 o 
  -1  -4   2       16.14       18.36      0.28 o 
   0  -4   2       77.98       84.16      0.80 o 
   1  -4   2        9.81        9.27      0.21 o 
   2  -4   2        0.28        0.57      0.38 o 
   3  -4   2        7.96        6.80      0.67 o 
   4  -4   2       29.35       29.80      0.74 o 
   5  -4   2       50.24       56.71      0.99 o 
   6  -4   2        4.52        6.30      0.32 o 
  -9  -3   2        1.38        0.84      0.21 o 
  -8  -3   2       16.17       15.40      0.57 o 
  -7  -3   2       41.43       38.53      0.69 o 
  -6  -3   2       25.04       26.63      0.52 o 
  -5  -3   2       14.35       17.02      0.38 o 
  -4  -3   2       61.49       58.59      0.77 o 
  -3  -3   2      255.04      284.00      3.62 o 
  -2  -3   2       58.20       60.76      0.73 o 
  -1  -3   2       30.00       24.67      0.30 o 
   0  -3   2      599.58      678.90      4.85 o 
   1  -3   2       86.92       99.39      1.07 o 
   2  -3   2       25.30       21.68      0.31 o 
   3  -3   2        2.41        2.84      0.22 o 
   4  -3   2       23.78       21.70      0.51 o 
   5  -3   2       21.04       22.87      0.56 o 
   6  -3   2        8.89        9.50      0.37 o 
  -9  -2   2        0.63        0.59      0.20 o 
  -8  -2   2        0.02        0.11      0.13 o 
  -7  -2   2       69.19       70.03      1.45 o 
  -6  -2   2      115.05      119.59      1.38 o 
  -5  -2   2        8.23        7.64      0.22 o 
  -4  -2   2      502.64      560.88      4.06 o 
  -3  -2   2      116.85      107.67      1.08 o 
  -2  -2   2       66.74       69.04      0.76 o 
  -1  -2   2       55.34       45.07      0.51 o 
   0  -2   2      319.43      319.38      2.34 o 
   1  -2   2       40.32       42.11      0.43 o 
   2  -2   2       27.40       25.81      0.38 o 
   3  -2   2        0.02        0.09      0.06 o 
   4  -2   2       87.58       88.89      1.16 o 
   5  -2   2        6.54        5.96      0.26 o 
   6  -2   2       81.47       83.93      1.24 o 
   7  -2   2        1.70        1.61      0.17 o 
  -9  -1   2        0.83        1.45      0.27 o 
  -8  -1   2        0.00        0.10      0.13 o 
  -7  -1   2       67.64       65.27      0.77 o 
  -6  -1   2       10.83        6.74      0.19 o 
  -5  -1   2        0.46        0.68      0.11 o 
  -4  -1   2     1277.64     1444.75      8.71 o 
  -3  -1   2        1.73        0.49      0.04 o 
  -2  -1   2      461.83      514.83      6.79 o 
  -1  -1   2      443.53      452.12      3.23 o 
   0  -1   2       60.34       67.74      0.61 o 
   1  -1   2     1100.25     1201.60     15.29 o 
   2  -1   2      507.11      572.71      5.12 o 
   3  -1   2        0.48        1.47      0.10 o 
   4  -1   2        5.90        6.05      0.23 o 
   5  -1   2      362.22      374.59      5.13 o 
   6  -1   2       11.36       10.38      0.36 o 
   7  -1   2       90.87       94.60      1.38 o 
   8  -1   2        1.88        1.61      0.18 o 
  -8   0   2       40.61       45.17      0.85 o 
  -7   0   2        7.80       10.03      0.34 o 
  -6   0   2       33.14       27.53      0.42 o 
  -5   0   2        7.82        7.53      0.19 o 
  -4   0   2        2.88        3.82      0.12 o 
  -3   0   2      606.48      674.61      4.80 o 
  -2   0   2      395.43      425.91      5.54 o 
  -1   0   2       41.28       41.89      0.45 o 
   0   0   2      879.55      899.77     14.34 o 
   1   0   2      181.88      192.04      1.43 o 
   2   0   2       82.83       95.30      1.00 o 
   3   0   2      146.90      163.09      1.65 o 
   4   0   2       10.80        8.31      0.32 o 
   5   0   2        5.93        6.06      0.24 o 
   6   0   2       33.99       33.39      0.65 o 
   7   0   2       80.53       85.61      1.75 o 
   8   0   2        1.11        1.13      0.17 o 
  -8   1   2       17.02       18.87      0.80 o 
  -7   1   2        2.35        1.81      0.17 o 
  -6   1   2        2.60        2.04      0.32 o 
  -5   1   2        2.01        1.94      0.11 o 
  -4   1   2       76.87       78.73      0.66 o 
  -3   1   2       25.46       26.97      0.34 o 
  -2   1   2      276.07      327.84      2.40 o 
  -1   1   2       78.03       80.44      0.65 o 
   0   1   2      582.71      588.19      6.90 o 
   1   1   2      988.19     1057.81      9.62 o 
   2   1   2      348.98      352.79      2.55 o 
   3   1   2      580.88      644.54      5.80 o 
   4   1   2        1.25        1.03      0.06 o 
   5   1   2       51.00       51.39      0.94 o 
   6   1   2      278.37      284.78      2.91 o 
   7   1   2       74.02       77.18      1.14 o 
   8   1   2        1.54        1.78      0.18 o 
   9   1   2       21.79       22.23      0.62 o 
  -8   2   2       58.00       68.77      1.76 o 
  -7   2   2       32.66       37.17      1.15 o 
  -6   2   2        2.42        1.94      0.17 o 
  -5   2   2        1.52        0.70      0.09 o 
  -4   2   2      134.69      138.81      1.22 o 
  -3   2   2        8.16        9.83      0.20 o 
  -2   2   2      748.77      864.03      6.11 o 
  -1   2   2       85.84       91.34      0.78 o 
   0   2   2      136.68      131.71      2.07 o 
   1   2   2     2579.77     2595.12     44.63 o 
   2   2   2     1747.53     1762.34     31.73 o 
   3   2   2      161.41      164.18      1.28 o 
   4   2   2        0.59        0.10      0.06 o 
   5   2   2      102.41      105.10      0.95 o 
   6   2   2       52.26       54.32      0.80 o 
   7   2   2      192.89      199.96      2.23 o 
   8   2   2        0.04        0.00      0.09 o 
   9   2   2        0.07        0.36      0.19 o 
  -7   3   2       29.87       34.32      1.17 o 
  -6   3   2       32.02       32.91      1.06 o 
  -5   3   2        0.02        0.10      0.11 o 
  -4   3   2        2.17        2.29      0.16 o 
  -3   3   2      241.38      256.37      2.03 o 
  -2   3   2        0.08        0.29      0.11 o 
  -1   3   2       61.75       58.90      0.56 o 
   0   3   2      101.23       97.79      1.13 o 
   1   3   2      563.36      573.66      4.08 o 
   2   3   2      231.44      235.77      1.77 o 
   3   3   2      180.71      165.44      1.31 o 
   4   3   2       18.39       20.86      0.29 o 
   5   3   2        4.04        6.39      0.16 o 
   6   3   2       11.56       10.84      0.24 o 
   7   3   2      266.77      274.01      3.78 o 
   8   3   2       24.28       24.44      0.59 o 
   9   3   2        5.35        5.62      0.44 o 
  -6   4   2       29.33       29.35      1.07 o 
  -5   4   2        4.57        4.99      0.42 o 
  -4   4   2       32.76       30.99      0.95 o 
  -3   4   2      232.56      245.68      2.00 o 
  -2   4   2       80.01       75.34      0.75 o 
  -1   4   2      331.92      351.19      2.64 o 
   0   4   2        3.25        2.32      0.10 o 
   1   4   2        3.62        3.98      0.11 o 
   2   4   2      205.13      238.41      1.82 o 
   3   4   2     2335.94     2475.39     17.52 o 
   4   4   2       18.69       21.10      0.30 o 
   5   4   2       28.74       33.32      0.43 o 
   6   4   2       22.69       22.40      0.36 o 
   7   4   2        0.16        0.01      0.09 o 
   8   4   2      182.09      198.83      3.20 o 
   9   4   2       33.15       33.12      1.03 o 
  10   4   2        0.45        0.63      0.27 o 
  -5   5   2       17.85       16.74      0.78 o 
  -4   5   2        1.14        1.19      0.20 o 
  -3   5   2        1.78        1.28      0.18 o 
  -2   5   2      337.82      343.63      3.37 o 
  -1   5   2      142.79      140.80      1.69 o 
   0   5   2       19.47       19.26      0.29 o 
   1   5   2      104.46      112.89      0.99 o 
   2   5   2        2.11        2.69      0.10 o 
   3   5   2      120.84      132.02      1.13 o 
   4   5   2        3.68        3.51      0.16 o 
   5   5   2       34.15       32.38      0.43 o 
   6   5   2        5.65        5.85      0.23 o 
   7   5   2        3.43        2.82      0.17 o 
   8   5   2        3.45        3.24      0.29 o 
   9   5   2        4.45        5.24      0.39 o 
  10   5   2        3.43        3.18      0.33 o 
  -4   6   2        6.41        5.62      0.44 o 
  -3   6   2       15.84       15.90      0.70 o 
  -2   6   2       19.22       17.58      0.46 o 
  -1   6   2       42.37       44.25      1.06 o 
   0   6   2        4.37        3.81      0.20 o 
   1   6   2      133.31      137.53      1.22 o 
   2   6   2        1.58        1.79      0.10 o 
   3   6   2      154.03      162.70      1.62 o 
   4   6   2      117.79      129.70      1.45 o 
   5   6   2       11.94       13.65      0.41 o 
   6   6   2       11.15       10.75      0.33 o 
   7   6   2       49.32       46.94      0.80 o 
   8   6   2       27.00       29.69      0.92 o 
   9   6   2       46.43       48.73      1.31 o 
  -3   7   2        7.47        7.08      0.52 o 
  -2   7   2        2.36        2.28      0.28 o 
  -1   7   2      261.35      275.62      2.90 o 
   0   7   2       53.24       49.81      0.82 o 
   1   7   2        4.25        4.12      0.21 o 
   2   7   2        0.10        0.10      0.07 o 
   3   7   2      221.68      231.99      2.34 o 
   4   7   2       85.00       88.59      1.20 o 
   5   7   2      117.78      123.24      1.48 o 
   6   7   2        4.90        5.41      0.28 o 
   7   7   2        0.19        0.03      0.07 o 
   8   7   2       12.67       12.01      0.40 o 
   9   7   2        0.11        0.08      0.09 o 
  -2   8   2        1.83        2.19      0.34 o 
  -1   8   2        5.22        5.30      0.43 o 
   0   8   2       17.01       17.54      0.49 o 
   1   8   2        0.00        0.01      0.09 o 
   2   8   2        0.02        0.54      0.18 o 
   3   8   2        7.90        7.76      0.46 o 
   4   8   2        0.01        0.10      0.13 o 
   5   8   2       36.62       38.50      0.71 o 
   6   8   2        0.63        0.68      0.12 o 
   7   8   2        2.85        2.51      0.19 o 
   8   8   2        0.77        0.66      0.11 o 
   9   8   2        6.85        7.39      0.34 o 
   1   9   2       57.10       59.71      1.47 o 
   2   9   2        0.27        0.19      0.19 o 
   3   9   2        3.67        2.99      0.35 o 
   4   9   2       31.74       32.63      1.05 o 
   5   9   2        3.50        2.70      0.32 o 
   6   9   2        7.36        7.60      0.48 o 
   7   9   2        0.29        0.32      0.12 o 
   8   9   2        0.12        0.14      0.21 o 
   3  10   2        0.68        1.21      0.26 o 
   4  10   2        3.38        2.75      0.36 o 
   5  10   2        3.30        2.90      0.36 o 
  -7  -8   3        6.22        5.67      0.32 o 
  -6  -8   3        2.98        2.74      0.21 o 
  -5  -8   3        3.08        2.34      0.26 o 
  -4  -8   3       63.32       69.32      1.53 o 
  -3  -8   3        0.85        0.66      0.12 o 
  -2  -8   3        0.23        0.33      0.10 o 
  -1  -8   3        0.32        0.54      0.14 o 
  -8  -7   3        1.30        0.93      0.14 o 
  -7  -7   3        0.23        0.19      0.08 o 
  -6  -7   3        0.11        0.10      0.08 o 
  -5  -7   3        0.03       -0.04      0.17 o 
  -4  -7   3       19.65       19.60      0.69 o 
  -3  -7   3       37.64       39.75      0.74 o 
  -2  -7   3        3.82        4.14      0.27 o 
  -1  -7   3        8.98        8.87      0.46 o 
   0  -7   3        7.08        5.94      0.37 o 
   1  -7   3       18.23       20.34      0.74 o 
  -9  -6   3        0.79        0.86      0.16 o 
  -8  -6   3      120.02      129.72      1.73 o 
  -7  -6   3       83.73       83.22      1.70 o 
  -6  -6   3       19.27       17.53      0.47 o 
  -5  -6   3        0.10        0.13      0.11 o 
  -4  -6   3       21.32       21.60      0.50 o 
  -3  -6   3       61.29       63.28      0.94 o 
  -2  -6   3      203.34      226.47      3.32 o 
  -1  -6   3        4.48        4.25      0.21 o 
   0  -6   3       26.16       24.50      0.74 o 
   1  -6   3       10.52        9.82      0.39 o 
   2  -6   3        4.24        4.07      0.23 o 
   3  -6   3        0.78        0.89      0.14 o 
  -9  -5   3        0.95        0.89      0.15 o 
  -8  -5   3        3.44        2.99      0.21 o 
  -7  -5   3       12.52       12.27      0.40 o 
  -6  -5   3        6.22        5.76      0.26 o 
  -5  -5   3        0.03        0.12      0.06 o 
  -4  -5   3       33.16       32.98      0.81 o 
  -3  -5   3        1.24        1.55      0.13 o 
  -2  -5   3        3.72        2.39      0.15 o 
  -1  -5   3       11.12       10.56      0.30 o 
   0  -5   3       31.64       30.46      0.44 o 
   1  -5   3        7.87        7.93      0.58 o 
   2  -5   3        5.34        4.44      0.23 o 
   3  -5   3        6.23        5.90      0.29 o 
   4  -5   3        0.18        0.21      0.12 o 
  -9  -4   3        0.00        0.01      0.12 o 
  -8  -4   3        9.64        8.91      0.34 o 
  -7  -4   3        5.27        5.02      0.25 o 
  -6  -4   3       34.21       32.66      0.77 o 
  -5  -4   3        9.53        9.66      0.30 o 
  -4  -4   3       38.69       39.49      0.63 o 
  -3  -4   3      154.08      176.68      1.82 o 
  -2  -4   3       43.29       38.54      0.86 o 
  -1  -4   3      128.60      138.55      1.20 o 
   0  -4   3        4.60        5.39      0.21 o 
   1  -4   3       23.57       20.97      0.58 o 
   2  -4   3      160.87      146.75      1.71 o 
   3  -4   3       12.64        9.12      0.33 o 
   4  -4   3        0.51        0.50      0.11 o 
   5  -4   3        6.52        8.04      0.39 o 
  -9  -3   3        0.08        0.05      0.14 o 
  -8  -3   3       73.54       70.78      1.08 o 
  -7  -3   3        3.08        1.58      0.15 o 
  -6  -3   3      389.71      414.24      3.91 o 
  -5  -3   3       14.66       13.77      0.35 o 
  -4  -3   3       21.49       22.23      0.43 o 
  -3  -3   3        9.13       10.68      0.27 o 
  -2  -3   3      351.83      382.63      2.82 o 
  -1  -3   3       11.28        9.30      0.18 o 
   0  -3   3       11.83       10.19      0.32 o 
   1  -3   3       11.12       13.17      0.23 o 
   2  -3   3        9.67        9.54      0.39 o 
   3  -3   3       68.87       67.53      1.56 o 
   4  -3   3       18.79       16.50      0.45 o 
   5  -3   3        1.54        1.52      0.15 o 
   6  -3   3        0.07        0.20      0.18 o 
  -9  -2   3       20.90       23.10      0.85 o 
  -8  -2   3       15.55       14.98      0.43 o 
  -7  -2   3        0.21        0.32      0.09 o 
  -6  -2   3       77.43       81.24      1.07 o 
  -5  -2   3       35.59       37.75      0.67 o 
  -4  -2   3      127.24      133.89      1.12 o 
  -3  -2   3       15.11       13.50      0.19 o 
  -2  -2   3      120.51      136.39      1.09 o 
  -1  -2   3       16.31        9.25      0.16 o 
   0  -2   3       26.04       25.27      0.30 o 
   1  -2   3      160.02      196.10      1.70 o 
   2  -2   3        5.97        3.51      0.10 o 
   3  -2   3      237.84      228.64      3.54 o 
   4  -2   3       66.23       58.67      0.90 o 
   5  -2   3       60.11       61.56      0.99 o 
   6  -2   3       77.75       87.16      1.53 o 
   7  -2   3        9.50       10.78      0.42 o 
  -9  -1   3        0.09        0.72      0.23 o 
  -8  -1   3        4.26        3.30      0.30 o 
  -7  -1   3        6.53        3.18      0.19 o 
  -6  -1   3      178.54      175.55      1.53 o 
  -5  -1   3       66.73       69.35      0.72 o 
  -4  -1   3       43.43       43.28      0.48 o 
  -3  -1   3      164.92      185.38      1.45 o 
  -2  -1   3      190.84      224.77      1.69 o 
  -1  -1   3     1502.84     1551.55     12.86 o 
   0  -1   3        9.35        7.74      0.17 o 
   1  -1   3        8.70        6.42      0.16 o 
   2  -1   3      296.86      340.43      3.18 o 
   3  -1   3        7.20        4.97      0.20 o 
   4  -1   3        0.08        0.27      0.07 o 
   5  -1   3       94.10       94.37      1.26 o 
   6  -1   3       13.55       13.61      0.43 o 
   7  -1   3        0.79        0.52      0.17 o 
   8  -1   3        6.50        7.74      0.74 o 
  -8   0   3       10.66       10.64      0.54 o 
  -7   0   3        0.72        0.54      0.17 o 
  -6   0   3       66.01       59.84      0.70 o 
  -5   0   3        3.53        3.79      0.14 o 
  -4   0   3        2.42        2.48      0.10 o 
  -3   0   3        0.01        0.22      0.10 o 
  -2   0   3      189.40      197.50      1.51 o 
  -1   0   3       14.58       11.73      0.16 o 
   0   0   3      113.66      112.03      0.88 o 
   1   0   3      320.96      340.37      2.96 o 
   2   0   3      150.10      158.66      1.57 o 
   3   0   3       64.10       71.32      0.87 o 
   4   0   3        6.11        7.69      0.40 o 
   5   0   3       22.02       19.54      0.45 o 
   6   0   3        2.46        2.18      0.17 o 
   7   0   3        0.43        0.43      0.22 o 
   8   0   3        1.15        1.19      0.18 o 
  -8   1   3        2.19        2.12      0.32 o 
  -7   1   3        4.69        4.43      0.36 o 
  -6   1   3       26.14       22.23      0.40 o 
  -5   1   3        3.57        0.78      0.08 o 
  -4   1   3        0.40        0.15      0.04 o 
  -3   1   3       50.15       56.50      0.57 o 
  -2   1   3      108.41      123.23      1.00 o 
  -1   1   3      294.35      306.01      2.23 o 
   0   1   3      568.85      606.14      4.30 o 
   1   1   3        9.12        9.74      0.14 o 
   2   1   3      107.13      110.31      1.26 o 
   3   1   3       34.90       46.05      0.45 o 
   4   1   3       14.72       22.67      0.28 o 
   5   1   3       71.43       65.73      0.91 o 
   6   1   3      190.90      194.89      2.15 o 
   7   1   3        1.31        0.98      0.15 o 
   8   1   3       61.36       67.68      1.13 o 
   9   1   3        1.20        1.25      0.18 o 
  -8   2   3        8.13        5.75      0.49 o 
  -7   2   3       33.27       39.06      1.18 o 
  -6   2   3        3.57        4.03      0.34 o 
  -5   2   3      132.13      120.83      1.15 o 
  -4   2   3       22.07       20.66      0.33 o 
  -3   2   3       56.47       61.70      0.63 o 
  -2   2   3      660.11      740.95      5.28 o 
  -1   2   3      186.49      202.37      4.00 o 
   0   2   3       11.18       10.49      0.22 o 
   1   2   3      780.62      806.46      6.79 o 
   2   2   3      154.88      154.81      1.20 o 
   3   2   3      205.37      221.22      1.68 o 
   4   2   3       15.15       12.74      0.19 o 
   5   2   3      109.23      105.11      1.24 o 
   6   2   3        0.98        1.25      0.14 o 
   7   2   3        4.60        3.36      0.21 o 
   8   2   3       19.73       20.06      0.55 o 
   9   2   3        3.10        3.31      0.25 o 
  -7   3   3        0.27        0.32      0.19 o 
  -6   3   3        1.36        0.93      0.23 o 
  -5   3   3       44.29       43.46      1.16 o 
  -4   3   3       29.20       30.82      1.11 o 
  -3   3   3       55.16       52.59      0.75 o 
  -2   3   3      112.92      117.37      0.90 o 
  -1   3   3       17.14       20.44      0.38 o 
   0   3   3       21.11       21.54      0.48 o 
   1   3   3      417.73      453.13      3.27 o 
   2   3   3      105.51      116.22      0.95 o 
   3   3   3      151.94      178.29      1.40 o 
   4   3   3      138.13      146.95      1.22 o 
   5   3   3       38.36       33.44      0.42 o 
   6   3   3       11.54        9.20      0.45 o 
   7   3   3       58.37       58.23      0.74 o 
   8   3   3      157.20      164.58      1.99 o 
   9   3   3        6.92        9.84      0.58 o 
  -6   4   3       24.27       27.26      1.03 o 
  -5   4   3        2.03        1.91      0.28 o 
  -4   4   3       12.15       11.20      0.36 o 
  -3   4   3       47.81       45.81      0.75 o 
  -2   4   3      124.01      127.57      1.21 o 
  -1   4   3       13.40       15.18      0.23 o 
   0   4   3      232.88      260.42      1.98 o 
   1   4   3       13.89       13.82      0.22 o 
   2   4   3      172.76      194.82      1.53 o 
   3   4   3      180.47      204.33      1.61 o 
   4   4   3       21.11       18.43      0.28 o 
   5   4   3        7.93        9.27      0.21 o 
   6   4   3        5.13        5.13      0.16 o 
   7   4   3       21.74       22.93      0.50 o 
   8   4   3       64.48       71.13      1.55 o 
   9   4   3       13.45       15.07      0.73 o 
  -5   5   3       11.80       12.35      0.68 o 
  -4   5   3        4.51        3.74      0.34 o 
  -3   5   3        0.14        0.10      0.06 o 
  -2   5   3       20.44       18.68      0.45 o 
  -1   5   3       69.61       67.51      1.50 o 
   0   5   3        1.66        1.18      0.11 o 
   1   5   3      134.09      129.69      2.03 o 
   2   5   3       45.38       42.19      0.47 o 
   3   5   3        1.88        2.63      0.11 o 
   4   5   3        8.12        6.55      0.17 o 
   5   5   3       10.56       11.54      0.24 o 
   6   5   3        5.35        4.60      0.16 o 
   7   5   3        1.53        1.19      0.12 o 
   8   5   3        2.05        1.72      0.22 o 
   9   5   3       40.09       41.21      1.19 o 
  -4   6   3       11.99       11.38      0.66 o 
  -3   6   3        1.81        1.93      0.26 o 
  -2   6   3       39.46       38.30      0.72 o 
  -1   6   3       17.41       16.36      0.74 o 
   0   6   3        0.75        1.18      0.38 o 
   1   6   3       44.00       40.05      1.04 o 
   2   6   3       10.27       11.85      0.24 o 
   3   6   3        0.25        0.67      0.07 o 
   4   6   3      581.05      625.53      7.09 o 
   5   6   3       15.90       16.42      0.38 o 
   6   6   3       10.82       13.10      0.36 o 
   7   6   3        0.66        0.62      0.10 o 
   8   6   3        0.12        0.14      0.12 o 
   9   6   3      114.44      131.96      2.49 o 
  -3   7   3        8.77        7.77      0.53 o 
  -2   7   3        0.46        0.64      0.21 o 
  -1   7   3       71.35       70.99      1.08 o 
   0   7   3       88.41       87.18      1.21 o 
   1   7   3       77.80       76.44      1.07 o 
   2   7   3        2.79        2.43      0.16 o 
   3   7   3       13.84       13.39      0.36 o 
   4   7   3       22.38       22.83      0.48 o 
   5   7   3       38.70       40.23      0.69 o 
   6   7   3        0.13        0.13      0.06 o 
   7   7   3        0.01       -0.05      0.07 o 
   8   7   3        2.75        3.22      0.20 o 
   9   7   3        0.89        1.24      0.18 o 
  -2   8   3        0.01       -0.02      0.18 o 
  -1   8   3        0.00        0.06      0.11 o 
   0   8   3        5.20        5.11      0.37 o 
   1   8   3        7.86        6.85      0.29 o 
   2   8   3        0.43        0.24      0.10 o 
   3   8   3        6.46        5.86      0.41 o 
   4   8   3        0.30        0.47      0.14 o 
   5   8   3       30.41       29.42      0.92 o 
   6   8   3       24.43       21.96      0.53 o 
   7   8   3        0.07        0.29      0.08 o 
   8   8   3        0.14       -0.07      0.08 o 
   9   8   3       20.87       22.24      0.86 o 
   0   9   3       40.07       40.94      1.20 o 
   1   9   3       66.36       73.75      1.72 o 
   2   9   3        0.07        0.18      0.17 o 
   3   9   3        2.25        1.94      0.30 o 
   4   9   3        5.28        4.78      0.42 o 
   5   9   3       13.43       12.83      0.62 o 
   6   9   3       42.54       43.08      1.23 o 
   7   9   3        0.00       -0.08      0.08 o 
   8   9   3        0.17        0.20      0.20 o 
   3  10   3        0.00       -0.10      0.14 o 
   4  10   3        0.56        0.69      0.23 o 
   5  10   3        5.70        6.18      0.49 o 
   6  10   3        2.03        1.68      0.27 o 
  -6  -8   4        3.34        2.82      0.23 o 
  -5  -8   4        5.27        4.95      0.28 o 
  -4  -8   4        1.49        1.76      0.18 o 
  -3  -8   4        2.85        2.87      0.21 o 
  -2  -8   4        0.47        0.32      0.13 o 
  -8  -7   4       30.67       33.36      0.87 o 
  -7  -7   4        0.10        0.14      0.08 o 
  -6  -7   4        7.47        7.02      0.32 o 
  -5  -7   4        1.55        1.17      0.16 o 
  -4  -7   4        1.81        1.97      0.36 o 
  -2  -7   4       61.13       65.91      1.31 o 
  -1  -7   4        5.35        6.27      0.40 o 
   0  -7   4        0.14       -0.09      0.09 o 
   1  -7   4        2.30        2.70      0.29 o 
  -8  -6   4       28.42       25.77      0.66 o 
  -7  -6   4       63.40       63.74      1.07 o 
  -6  -6   4        0.07        0.19      0.11 o 
  -5  -6   4        0.01        0.12      0.07 o 
  -4  -6   4        0.46        0.50      0.10 o 
  -3  -6   4        3.21        2.54      0.30 o 
  -2  -6   4       17.33       17.94      0.65 o 
  -1  -6   4       23.49       22.42      0.73 o 
   0  -6   4        1.21        1.06      0.17 o 
   1  -6   4        0.38        0.26      0.10 o 
   2  -6   4        3.69        4.80      0.32 o 
  -9  -5   4        4.39        4.07      0.27 o 
  -8  -5   4        8.41        7.87      0.35 o 
  -7  -5   4        0.36        0.20      0.10 o 
  -6  -5   4       15.35       14.04      0.42 o 
  -5  -5   4        0.42        0.40      0.11 o 
  -4  -5   4       13.83       13.26      0.37 o 
  -3  -5   4       10.30        9.89      0.31 o 
  -2  -5   4       56.76       57.42      0.85 o 
  -1  -5   4      140.44      155.22      1.71 o 
   0  -5   4        4.86        4.77      0.22 o 
   1  -5   4        4.28        3.41      0.22 o 
   2  -5   4       32.33       28.74      0.64 o 
   3  -5   4        1.89        2.16      0.23 o 
   4  -5   4       14.81       14.44      0.49 o 
  -9  -4   4       11.16       11.13      0.69 o 
  -8  -4   4       21.33       19.66      0.54 o 
  -7  -4   4      143.12      149.55      1.80 o 
  -6  -4   4      306.71      320.90      3.21 o 
  -5  -4   4        0.07        0.16      0.07 o 
  -4  -4   4        3.29        2.95      0.39 o 
  -3  -4   4       27.54       27.23      0.51 o 
  -2  -4   4        0.00        0.02      0.16 o 
  -1  -4   4       84.22       87.49      0.86 o 
   0  -4   4        2.30        1.79      0.10 o 
   1  -4   4       60.03       68.89      1.18 o 
   2  -4   4       17.91       13.29      0.39 o 
   3  -4   4       20.65       18.37      0.66 o 
   4  -4   4        9.32       11.05      0.40 o 
   5  -4   4        1.77        1.61      0.16 o 
  -9  -3   4        2.60        2.10      0.19 o 
  -8  -3   4       23.11       23.50      0.71 o 
  -7  -3   4       34.64       32.54      0.65 o 
  -6  -3   4        5.52        5.80      0.25 o 
  -5  -3   4       46.48       43.84      0.71 o 
  -4  -3   4        0.45        0.15      0.06 o 
  -3  -3   4       21.27       19.46      0.39 o 
  -2  -3   4        2.43        3.67      0.11 o 
  -1  -3   4        0.00        0.09      0.04 o 
   0  -3   4       11.86       11.62      0.28 o 
   1  -3   4      114.69      115.38      1.04 o 
   2  -3   4        9.56        8.76      0.29 o 
   3  -3   4      134.66      136.92      1.66 o 
   4  -3   4        1.76        1.77      0.16 o 
   5  -3   4        1.34        0.92      0.16 o 
   6  -3   4       14.78       18.13      0.55 o 
  -9  -2   4        1.64        1.76      0.31 o 
  -8  -2   4        0.32        0.43      0.10 o 
  -7  -2   4       16.96       16.56      0.76 o 
  -6  -2   4        3.84        3.23      0.19 o 
  -5  -2   4      247.08      254.89      4.33 o 
  -4  -2   4       61.60       65.19      0.85 o 
  -3  -2   4       27.66       21.71      0.40 o 
  -2  -2   4      218.04      256.85      1.96 o 
  -1  -2   4      328.74      362.55      2.68 o 
   0  -2   4      316.18      317.02      2.38 o 
   1  -2   4       68.47       70.90      0.75 o 
   2  -2   4       18.94       15.34      0.36 o 
   3  -2   4       59.36       74.60      1.02 o 
   4  -2   4       93.69       80.46      1.40 o 
   5  -2   4       22.65       21.01      0.54 o 
   6  -2   4        5.70        5.42      0.34 o 
   7  -2   4       10.28       13.40      0.49 o 
  -8  -1   4        3.01        1.91      0.17 o 
  -7  -1   4        1.09        0.73      0.24 o 
  -6  -1   4       40.85       33.71      0.82 o 
  -5  -1   4       23.58       24.84      0.37 o 
  -4  -1   4       25.90       21.19      0.31 o 
  -3  -1   4        5.78        8.10      0.17 o 
  -2  -1   4       16.89       15.66      0.23 o 
  -1  -1   4        5.32        8.03      0.19 o 
   0  -1   4       60.17       72.25      0.65 o 
   1  -1   4        7.34        8.69      0.16 o 
   2  -1   4        5.77        7.27      0.24 o 
   3  -1   4      103.68       92.24      1.14 o 
   4  -1   4       23.16       18.57      0.44 o 
   5  -1   4       33.35       35.28      0.69 o 
   6  -1   4        1.20        1.07      0.15 o 
   7  -1   4        0.77        0.86      0.15 o 
  -7   0   4        5.37        5.26      0.21 o 
  -6   0   4        0.00        0.08      0.05 o 
  -5   0   4        1.30        0.62      0.08 o 
  -4   0   4       22.71       27.85      0.38 o 
  -3   0   4      107.32      105.75      0.92 o 
  -2   0   4       19.59       23.26      0.29 o 
  -1   0   4       12.08       13.21      0.33 o 
   0   0   4      173.16      221.23      1.67 o 
   1   0   4      197.23      208.60      1.58 o 
   2   0   4       15.48       15.56      0.21 o 
   3   0   4        0.02        0.24      0.06 o 
   4   0   4       44.48       37.30      1.31 o 
   5   0   4        1.81        0.49      0.11 o 
   6   0   4       16.77       14.57      0.43 o 
   7   0   4       94.17       95.66      2.07 o 
   8   0   4       36.85       42.62      0.90 o 
  -7   1   4        5.90        6.53      0.30 o 
  -6   1   4       21.62       17.83      0.31 o 
  -5   1   4      124.01      104.11      1.01 o 
  -4   1   4        6.24        8.22      0.33 o 
  -3   1   4       81.77       85.98      1.24 o 
  -2   1   4      154.46      191.21      1.49 o 
  -1   1   4      362.78      386.61      4.21 o 
   0   1   4      784.73      873.11      6.16 o 
   1   1   4        0.88        0.67      0.05 o 
   2   1   4        2.73        5.97      0.18 o 
   3   1   4      980.92     1064.20      8.33 o 
   4   1   4        5.03        3.91      0.17 o 
   5   1   4       13.72       11.00      0.33 o 
   6   1   4       19.78       17.80      0.66 o 
   7   1   4       11.04       10.81      0.38 o 
   8   1   4        6.17        6.00      0.31 o 
  -7   2   4       28.31       29.64      0.70 o 
  -6   2   4        6.23        6.76      0.24 o 
  -5   2   4        6.33        8.45      0.25 o 
  -4   2   4      182.29      190.83      1.61 o 
  -3   2   4      114.60      121.63      1.07 o 
  -2   2   4        0.03        0.04      0.03 o 
  -1   2   4      608.79      658.53      5.88 o 
   0   2   4        2.63        2.03      0.11 o 
   1   2   4       14.34       19.94      0.46 o 
   2   2   4        0.26        0.11      0.06 o 
   3   2   4      203.80      203.29      1.64 o 
   4   2   4        3.91        3.40      0.11 o 
   5   2   4       35.38       34.83      0.60 o 
   6   2   4       20.85       17.96      0.44 o 
   7   2   4       35.84       37.00      0.91 o 
   8   2   4        0.96        0.79      0.15 o 
   9   2   4       32.64       36.68      0.83 o 
  -7   3   4        6.45        6.49      0.46 o 
  -6   3   4        6.41        6.84      0.32 o 
  -5   3   4       11.02       10.45      0.30 o 
  -4   3   4       87.05       80.36      1.39 o 
  -3   3   4       77.43       68.80      0.95 o 
  -2   3   4        0.54        0.32      0.10 o 
  -1   3   4      399.44      435.87      4.01 o 
   0   3   4       51.81       55.70      0.71 o 
   1   3   4       54.10       57.47      0.53 o 
   2   3   4        0.00        0.16      0.10 o 
   3   3   4        0.08        0.05      0.03 o 
   4   3   4      488.56      517.59      3.78 o 
   5   3   4       68.40       80.02      0.69 o 
   6   3   4        0.13        0.24      0.08 o 
   7   3   4       12.22       10.97      0.36 o 
   8   3   4       51.09       53.38      0.95 o 
   9   3   4        4.04        3.61      0.38 o 
  -6   4   4       16.40       18.50      0.81 o 
  -5   4   4       33.83       35.40      1.10 o 
  -4   4   4        0.59        0.07      0.07 o 
  -3   4   4        0.55        1.69      0.70 o 
  -2   4   4        0.79        0.72      0.21 o 
  -1   4   4      282.07      286.47      2.99 o 
   0   4   4       40.01       36.87      0.58 o 
   1   4   4       14.12       17.59      0.23 o 
   2   4   4      116.49      107.85      0.93 o 
   3   4   4      171.31      189.42      1.52 o 
   4   4   4        8.54        6.30      0.27 o 
   5   4   4       18.13       18.07      0.30 o 
   6   4   4       19.78       18.00      0.38 o 
   7   4   4        0.18        0.29      0.07 o 
   8   4   4       10.52        9.61      0.37 o 
   9   4   4        0.24        0.24      0.23 o 
  -5   5   4       16.85       16.20      0.75 o 
  -4   5   4       10.27        9.66      0.54 o 
  -3   5   4       43.08       41.13      0.76 o 
  -2   5   4        2.67        2.39      0.17 o 
  -1   5   4      195.27      190.33      2.05 o 
   0   5   4        0.32        0.17      0.06 o 
   1   5   4        1.56        0.76      0.09 o 
   2   5   4        6.97        6.50      0.18 o 
   3   5   4       81.29       85.36      0.82 o 
   4   5   4       45.04       50.57      0.57 o 
   5   5   4       55.90       54.76      0.90 o 
   6   5   4       37.01       41.41      0.54 o 
   7   5   4        6.73        6.30      0.38 o 
   8   5   4       49.85       48.84      1.24 o 
   9   5   4      114.34      133.79      2.60 o 
  -4   6   4        8.96        8.97      0.58 o 
  -3   6   4        0.11       -0.02      0.09 o 
  -2   6   4        2.83        2.17      0.19 o 
  -1   6   4      131.33      130.77      1.60 o 
   0   6   4       46.74       47.46      0.77 o 
   1   6   4      285.12      277.64      2.79 o 
   2   6   4        1.82        1.53      0.24 o 
   3   6   4        0.32        0.18      0.05 o 
   4   6   4      225.14      248.37      2.01 o 
   5   6   4       39.68       42.79      0.55 o 
   6   6   4       19.72       20.04      0.45 o 
   7   6   4        2.26        2.92      0.17 o 
   8   6   4       11.18       13.06      0.59 o 
   9   6   4       28.05       27.32      0.95 o 
  -3   7   4        3.38        2.79      0.35 o 
  -2   7   4        0.12        0.02      0.10 o 
  -1   7   4        0.42        0.54      0.13 o 
   0   7   4       43.69       43.00      0.79 o 
   1   7   4        0.59        0.50      0.11 o 
   2   7   4        2.17        2.11      0.16 o 
   3   7   4        7.96        7.04      0.27 o 
   4   7   4        1.39        1.59      0.13 o 
   5   7   4        0.01        0.03      0.06 o 
   6   7   4        3.82        3.24      0.18 o 
   7   7   4        0.00        0.06      0.06 o 
   8   7   4        1.03        1.14      0.17 o 
   9   7   4        2.79        4.23      0.34 o 
  -2   8   4        0.21        0.13      0.20 o 
  -1   8   4       15.24       13.35      0.45 o 
   0   8   4       30.45       33.65      0.72 o 
   1   8   4       16.11       14.75      0.45 o 
   2   8   4       44.36       46.05      1.72 o 
   3   8   4        8.94        7.22      0.44 o 
   4   8   4        3.74        3.08      0.28 o 
   5   8   4      120.95      125.59      2.30 o 
   6   8   4      108.95      116.93      2.20 o 
   7   8   4        1.66        1.59      0.14 o 
   8   8   4        2.67        2.30      0.18 o 
   0   9   4       21.08       21.69      0.60 o 
   1   9   4       70.78       70.91      1.15 o 
   2   9   4        0.62        0.59      0.20 o 
   3   9   4        0.67        1.06      0.27 o 
   4   9   4       13.84       13.54      0.67 o 
   5   9   4        0.33        0.04      0.08 o 
   6   9   4       55.36       57.90      1.49 o 
   7   9   4        0.44        0.35      0.13 o 
   8   9   4        1.65        1.88      0.27 o 
   3  10   4        2.44        2.30      0.32 o 
   4  10   4        9.27        9.81      0.61 o 
   5  10   4        1.70        2.81      0.31 o 
   6  10   4       23.12       23.88      0.96 o 
  -4  -8   5        1.57        1.41      0.33 o 
  -7  -7   5        2.64        2.15      0.22 o 
  -6  -7   5       29.62       29.40      0.87 o 
  -5  -7   5        3.41        3.26      0.27 o 
  -4  -7   5        2.88        2.41      0.20 o 
  -3  -7   5       22.78       22.91      0.84 o 
  -2  -7   5        9.43       10.53      0.54 o 
  -1  -7   5       10.98       14.21      0.64 o 
   0  -7   5        3.09        4.16      0.36 o 
  -8  -6   5        4.12        3.17      0.27 o 
  -7  -6   5       18.08       17.72      0.54 o 
  -6  -6   5        9.81        8.14      0.35 o 
  -5  -6   5        5.70        5.67      0.29 o 
  -4  -6   5        0.26        0.18      0.08 o 
  -3  -6   5       24.22       23.56      0.96 o 
  -2  -6   5        2.99        2.68      0.19 o 
  -1  -6   5        0.03       -0.02      0.08 o 
   0  -6   5        0.67        1.17      0.19 o 
   1  -6   5        6.46        6.44      0.41 o 
   2  -6   5        0.13        0.13      0.13 o 
  -8  -5   5        0.34        0.35      0.14 o 
  -7  -5   5       28.55       26.99      0.64 o 
  -6  -5   5        2.01        1.64      0.18 o 
  -5  -5   5       27.72       27.45      0.60 o 
  -4  -5   5        0.52        0.30      0.10 o 
  -3  -5   5       27.58       29.43      0.67 o 
  -2  -5   5      116.46      122.49      2.24 o 
  -1  -5   5       38.76       37.97      0.67 o 
   0  -5   5        0.53        0.76      0.17 o 
   1  -5   5        1.04        0.88      0.18 o 
   2  -5   5       12.57       12.96      0.81 o 
   3  -5   5       63.33       71.61      1.20 o 
  -9  -4   5        0.20        0.23      0.13 o 
  -8  -4   5        9.83        8.70      0.36 o 
  -7  -4   5        7.64        6.50      0.30 o 
  -6  -4   5      137.63      141.87      1.71 o 
  -5  -4   5        0.11        0.04      0.07 o 
  -4  -4   5        4.13        3.35      0.20 o 
  -3  -4   5        8.30        9.85      0.41 o 
  -2  -4   5        0.26        0.13      0.07 o 
  -1  -4   5      471.62      507.39      4.61 o 
   0  -4   5       26.76       27.18      0.54 o 
   1  -4   5       34.85       37.96      0.69 o 
   2  -4   5        0.01        0.12      0.08 o 
   3  -4   5        1.52        1.15      0.19 o 
   4  -4   5        0.01       -0.07      0.07 o 
  -9  -3   5       10.68       10.85      0.64 o 
  -8  -3   5        1.24        1.00      0.24 o 
  -7  -3   5        0.03        0.10      0.08 o 
  -6  -3   5        4.02        3.05      0.19 o 
  -5  -3   5        2.42        2.37      0.16 o 
  -4  -3   5       10.42        8.84      0.29 o 
  -3  -3   5       10.18        7.97      0.70 o 
  -2  -3   5       29.77       27.23      0.49 o 
  -1  -3   5      166.90      173.70      1.45 o 
   0  -3   5      153.65      159.61      1.36 o 
   1  -3   5      143.05      146.05      1.66 o 
   2  -3   5        2.42        3.10      0.18 o 
   3  -3   5        0.84        0.22      0.08 o 
   4  -3   5        2.75        2.14      0.26 o 
   5  -3   5       76.48       86.43      1.66 o 
  -9  -2   5        0.01        0.04      0.15 o 
  -8  -2   5       12.92       12.48      0.42 o 
  -7  -2   5        2.56        2.32      0.18 o 
  -6  -2   5       45.22       46.83      0.78 o 
  -5  -2   5      431.98      455.52      6.43 o 
  -4  -2   5       11.08        9.81      0.28 o 
  -3  -2   5      112.16      112.98      1.26 o 
  -2  -2   5        1.61        0.89      0.10 o 
  -1  -2   5        0.90        2.26      0.10 o 
   0  -2   5      173.74      171.65      1.41 o 
   1  -2   5      425.66      435.87      3.24 o 
   2  -2   5        2.79        2.89      0.20 o 
   3  -2   5      138.27      120.18      1.47 o 
   4  -2   5       46.85       38.07      0.73 o 
   5  -2   5        9.43        9.78      0.37 o 
   6  -2   5        6.83        6.52      0.31 o 
  -8  -1   5        6.32        6.67      0.42 o 
  -7  -1   5        1.81        1.41      0.16 o 
  -6  -1   5       18.70       15.27      0.34 o 
  -5  -1   5       97.96       98.55      1.20 o 
  -4  -1   5      178.90      194.04      1.59 o 
  -3  -1   5        2.72        3.34      0.16 o 
  -2  -1   5       15.01       15.79      0.27 o 
  -1  -1   5      222.84      256.73      1.96 o 
   0  -1   5       12.04       15.04      0.21 o 
   1  -1   5       11.89        9.59      0.19 o 
   2  -1   5        3.71        2.80      0.15 o 
   3  -1   5       55.95       53.25      0.80 o 
   4  -1   5       10.69        8.00      0.29 o 
   5  -1   5       10.04        9.34      0.34 o 
   6  -1   5       16.02       14.96      0.47 o 
   7  -1   5        6.67        6.58      0.55 o 
  -7   0   5        0.58        0.42      0.18 o 
  -6   0   5       20.54       18.37      0.59 o 
  -5   0   5       64.66       67.49      0.87 o 
  -4   0   5      116.53      116.38      1.06 o 
  -3   0   5        0.04        0.07      0.04 o 
  -2   0   5        0.22        1.36      0.12 o 
  -1   0   5      215.28      266.83      2.02 o 
   0   0   5      133.95      146.61      1.19 o 
   1   0   5      637.77      638.99      6.98 o 
   2   0   5        2.59        4.32      0.11 o 
   3   0   5        2.09        2.27      0.14 o 
   4   0   5        2.51        3.91      0.19 o 
   5   0   5      283.16      253.86      2.68 o 
   6   0   5        8.18        6.09      0.28 o 
   7   0   5        0.81        0.44      0.11 o 
   8   0   5        4.09        5.36      0.33 o 
  -7   1   5        7.39        5.80      0.41 o 
  -6   1   5       11.66       13.50      0.39 o 
  -5   1   5      127.45      114.47      2.50 o 
  -4   1   5        0.10        0.05      0.05 o 
  -3   1   5      962.26     1007.17      8.27 o 
  -2   1   5       14.82       17.94      0.26 o 
  -1   1   5       21.85       28.28      0.33 o 
   0   1   5      249.35      277.39      2.08 o 
   1   1   5      478.16      505.60      3.65 o 
   2   1   5      187.61      189.59      1.49 o 
   3   1   5       22.40       23.10      0.30 o 
   4   1   5       16.74       13.14      0.69 o 
   5   1   5        1.38        1.38      0.18 o 
   6   1   5       11.90        9.29      0.34 o 
   7   1   5       22.03       19.77      0.54 o 
   8   1   5        0.00       -0.07      0.07 o 
  -7   2   5       15.80       15.63      0.69 o 
  -6   2   5       39.76       42.35      0.79 o 
  -5   2   5        0.31        0.10      0.06 o 
  -4   2   5        1.28        0.86      0.12 o 
  -3   2   5       27.21       27.07      0.55 o 
  -2   2   5        0.05        0.29      0.18 o 
  -1   2   5      121.88      131.85      1.42 o 
   0   2   5       33.77       28.78      0.42 o 
   1   2   5       42.34       55.15      0.53 o 
   2   2   5       74.75       61.36      0.59 o 
   3   2   5       16.22       14.99      0.24 o 
   4   2   5      124.63      137.14      2.92 o 
   5   2   5        1.33        0.78      0.11 o 
   6   2   5       60.08       55.84      0.89 o 
   7   2   5       10.98       10.22      0.37 o 
   8   2   5        0.20        0.31      0.15 o 
  -7   3   5       46.66       52.19      1.45 o 
  -6   3   5        0.38        0.09      0.08 o 
  -5   3   5       61.42       58.51      0.96 o 
  -4   3   5        8.05        3.72      0.34 o 
  -3   3   5        2.11        1.31      0.12 o 
  -2   3   5        3.03        2.81      0.16 o 
  -1   3   5        0.04        0.06      0.05 o 
   0   3   5        3.35        2.81      0.20 o 
   1   3   5      310.53      346.64      3.24 o 
   2   3   5      524.27      549.35      5.19 o 
   3   3   5       11.39        6.74      0.16 o 
   4   3   5       10.50       11.87      0.23 o 
   5   3   5       15.24       17.18      0.76 o 
   6   3   5       20.28       16.18      0.42 o 
   7   3   5        2.41        2.02      0.18 o 
   8   3   5        0.32        0.30      0.13 o 
   9   3   5       19.73       22.68      0.94 o 
  -6   4   5        1.79        2.09      0.24 o 
  -5   4   5        1.78        1.79      0.49 o 
  -4   4   5        5.19        3.95      0.22 o 
  -3   4   5      280.31      284.19      2.93 o 
  -2   4   5       33.93       33.42      0.66 o 
  -1   4   5       18.93       15.77      0.38 o 
   0   4   5       45.33       43.89      1.24 o 
   1   4   5       45.82       43.91      0.65 o 
   2   4   5        8.98        9.03      0.18 o 
   3   4   5       10.25        8.59      0.16 o 
   4   4   5       24.37       22.08      0.29 o 
   5   4   5        0.92        1.13      0.11 o 
   6   4   5       32.57       31.77      0.60 o 
   7   4   5        0.93        0.69      0.13 o 
   8   4   5        6.70        5.37      0.29 o 
   9   4   5        0.04        0.30      0.22 o 
  -5   5   5        2.80        3.03      0.30 o 
  -4   5   5        4.34        4.07      0.24 o 
  -3   5   5       70.35       68.17      1.52 o 
  -2   5   5        0.29        0.43      0.12 o 
  -1   5   5       13.75       11.09      0.51 o 
   0   5   5       77.98       75.20      1.01 o 
   1   5   5       12.76       11.50      0.31 o 
   2   5   5       41.90       44.62      0.69 o 
   3   5   5       45.45       47.80      0.65 o 
   4   5   5        5.16        5.16      0.16 o 
   5   5   5      112.54      118.65      1.44 o 
   6   5   5        1.39        2.00      0.37 o 
   7   5   5        0.91        1.57      0.13 o 
   8   5   5       26.71       25.92      0.89 o 
   9   5   5       54.12       62.43      1.60 o 
  -4   6   5       21.62       21.99      0.89 o 
  -3   6   5        0.13        0.18      0.10 o 
  -2   6   5       88.87       89.97      1.29 o 
  -1   6   5       19.82       16.58      0.45 o 
   0   6   5        1.75        1.23      0.14 o 
   1   6   5       72.67       73.43      1.03 o 
   2   6   5        5.74        4.31      0.20 o 
   3   6   5       10.09        8.60      0.28 o 
   4   6   5        4.06        3.08      0.13 o 
   5   6   5       12.56       12.16      0.27 o 
   6   6   5       38.59       42.67      0.58 o 
   7   6   5       10.45       10.14      0.47 o 
   8   6   5       14.78       15.99      0.65 o 
   9   6   5        6.12        7.98      0.56 o 
  -3   7   5        1.02        1.01      0.27 o 
  -2   7   5        1.62        1.73      0.20 o 
  -1   7   5        0.02        0.04      0.08 o 
   0   7   5        1.07        1.06      0.15 o 
   1   7   5        0.93        0.69      0.12 o 
   2   7   5       15.81       15.10      0.41 o 
   3   7   5        0.32        0.46      0.09 o 
   4   7   5        5.22        5.55      0.45 o 
   5   7   5       14.22       13.83      0.39 o 
   6   7   5        0.46        0.68      0.10 o 
   7   7   5       29.23       31.12      0.89 o 
   8   7   5        1.20        1.70      0.21 o 
   9   7   5        1.68        2.22      0.26 o 
  -2   8   5        4.64        4.46      0.37 o 
  -1   8   5        0.15        0.22      0.13 o 
   0   8   5        0.79        0.73      0.14 o 
   1   8   5        0.25        0.24      0.11 o 
   2   8   5       12.55        9.65      0.35 o 
   3   8   5        1.67        0.92      0.13 o 
   4   8   5        1.41        1.79      0.22 o 
   5   8   5       42.35       44.56      1.19 o 
   6   8   5       28.47       31.20      0.98 o 
   7   8   5        8.15       10.00      0.52 o 
   0   9   5        0.89        0.73      0.17 o 
   1   9   5       38.54       40.59      1.95 o 
   2   9   5       17.68       20.08      0.84 o 
   3   9   5        6.28        6.13      0.46 o 
   4   9   5       13.89       14.59      0.67 o 
   5   9   5        0.38        0.57      0.15 o 
   6   9   5        2.34        2.17      0.26 o 
   7   9   5        0.01        0.16      0.11 o 
   3  10   5       11.01       12.19      0.69 o 
   4  10   5        0.33        0.85      0.25 o 
   5  10   5        1.00        1.06      0.24 o 
  -6  -7   6       25.47       25.86      1.01 o 
  -5  -7   6       11.75       11.05      0.42 o 
  -4  -7   6        3.25        2.82      0.49 o 
  -3  -7   6        1.73        1.11      0.22 o 
  -2  -7   6        0.43        0.30      0.14 o 
  -1  -7   6        0.23        0.27      0.14 o 
  -7  -6   6        0.09        0.41      0.15 o 
  -6  -6   6        1.45        1.20      0.19 o 
  -5  -6   6       21.29       21.51      0.81 o 
  -4  -6   6        0.76        0.50      0.13 o 
  -3  -6   6        9.15        9.84      0.37 o 
  -2  -6   6        2.26        1.87      0.22 o 
  -1  -6   6        0.03        0.00      0.07 o 
   0  -6   6        9.92        9.76      0.53 o 
   1  -6   6        6.74        8.39      0.50 o 
  -8  -5   6        0.10        0.06      0.10 o 
  -7  -5   6        0.09        0.10      0.09 o 
  -6  -5   6        0.51        0.28      0.12 o 
  -5  -5   6       18.96       15.53      0.53 o 
  -4  -5   6        5.88        4.72      0.45 o 
  -3  -5   6       48.91       54.26      0.89 o 
  -2  -5   6       34.89       33.51      0.65 o 
  -1  -5   6      161.55      180.45      2.90 o 
   0  -5   6       14.61       15.27      0.62 o 
   1  -5   6        0.06        0.35      0.13 o 
   2  -5   6        0.10        0.21      0.11 o 
  -8  -4   6        2.27        2.03      0.19 o 
  -7  -4   6        3.58        3.82      0.35 o 
  -6  -4   6       58.47       56.40      1.88 o 
  -5  -4   6        0.16        0.15      0.09 o 
  -4  -4   6       24.96       23.69      0.53 o 
  -3  -4   6       37.49       40.05      0.84 o 
  -2  -4   6        0.01        0.06      0.13 o 
  -1  -4   6       51.10       53.68      0.81 o 
   0  -4   6        6.68        5.98      0.36 o 
   1  -4   6       20.90       20.95      0.51 o 
   2  -4   6        1.45        1.07      0.13 o 
   3  -4   6       10.27       10.45      0.39 o 
   4  -4   6        5.79        5.93      0.31 o 
  -8  -3   6        8.94        7.53      0.35 o 
  -7  -3   6        0.39        0.14      0.15 o 
  -6  -3   6       46.56       45.76      0.81 o 
  -5  -3   6       68.79       66.36      0.97 o 
  -4  -3   6       65.48       63.15      0.91 o 
  -3  -3   6        7.26        4.71      0.21 o 
  -2  -3   6        7.09        7.48      0.26 o 
  -1  -3   6        3.64        4.14      0.15 o 
   0  -3   6      302.13      320.90      2.52 o 
   1  -3   6      120.51      122.23      1.49 o 
   2  -3   6        3.83        3.60      0.27 o 
   3  -3   6       13.24       11.80      0.40 o 
   4  -3   6        0.00        0.04      0.06 o 
   5  -3   6       87.81      101.55      1.55 o 
  -8  -2   6       24.45       29.74      0.69 o 
  -7  -2   6        2.49        2.40      0.19 o 
  -6  -2   6        0.10        0.15      0.08 o 
  -5  -2   6      157.10      152.49      1.95 o 
  -4  -2   6      118.35      126.58      1.46 o 
  -3  -2   6        1.87        2.14      0.25 o 
  -2  -2   6       14.84       16.18      0.51 o 
  -1  -2   6        1.41        1.08      0.10 o 
   0  -2   6      176.56      178.41      1.49 o 
   1  -2   6        7.10        5.51      0.22 o 
   2  -2   6        0.93        0.90      0.11 o 
   3  -2   6       22.72       20.53      0.50 o 
   4  -2   6        0.04        0.30      0.08 o 
   5  -2   6        1.41        1.72      0.15 o 
   6  -2   6        0.02        0.11      0.11 o 
  -8  -1   6       15.07       15.48      0.71 o 
  -7  -1   6       24.12       24.51      0.88 o 
  -6  -1   6        1.07        0.94      0.12 o 
  -5  -1   6       32.14       34.10      0.62 o 
  -4  -1   6        0.20        0.19      0.16 o 
  -3  -1   6       28.11       28.01      0.38 o 
  -2  -1   6       28.42       33.28      0.42 o 
  -1  -1   6       96.42       89.22      0.83 o 
   0  -1   6       41.87       45.89      0.44 o 
   1  -1   6       80.23       79.79      0.94 o 
   2  -1   6        8.50        8.07      0.26 o 
   3  -1   6       46.77       46.42      0.76 o 
   4  -1   6        5.82        3.76      0.21 o 
   5  -1   6       41.38       34.95      0.73 o 
   6  -1   6       18.30       17.66      0.53 o 
   7  -1   6        7.88        7.64      0.38 o 
  -8   0   6        0.00        0.30      0.16 o 
  -7   0   6        0.13        0.29      0.18 o 
  -6   0   6        0.40        0.78      0.19 o 
  -5   0   6       39.83       38.80      0.53 o 
  -4   0   6      385.37      401.47      3.07 o 
  -3   0   6      362.68      362.39      2.76 o 
  -2   0   6        0.02        0.04      0.04 o 
  -1   0   6       48.95       43.02      0.49 o 
   0   0   6      290.11      323.07      2.44 o 
   1   0   6       57.12       49.94      0.62 o 
   2   0   6      348.66      369.24      3.50 o 
   3   0   6        6.00        4.21      0.51 o 
   4   0   6        7.81        9.51      0.36 o 
   5   0   6       14.51       11.52      0.38 o 
   6   0   6        1.71        0.79      0.14 o 
   7   0   6       12.82       14.60      1.26 o 
  -7   1   6        0.08        0.02      0.15 o 
  -6   1   6       16.55       17.30      0.46 o 
  -5   1   6       13.74       16.92      0.43 o 
  -4   1   6        0.60        0.56      0.10 o 
  -3   1   6       59.24       55.10      1.07 o 
  -2   1   6        1.17        1.24      0.08 o 
  -1   1   6        0.40        0.13      0.04 o 
   0   1   6       68.28       52.43      0.54 o 
   1   1   6        1.50        1.61      0.08 o 
   2   1   6       12.76       15.36      0.25 o 
   3   1   6        8.18        5.84      0.22 o 
   4   1   6        9.09        7.43      0.26 o 
   5   1   6        9.76        7.32      0.29 o 
   6   1   6       32.14       29.63      0.65 o 
   7   1   6        2.92        2.64      0.22 o 
   8   1   6        0.70        1.08      0.19 o 
  -7   2   6       24.94       29.72      0.71 o 
  -6   2   6        3.63        3.08      0.41 o 
  -5   2   6       20.22       19.16      0.49 o 
  -4   2   6        4.23        4.64      0.22 o 
  -3   2   6        3.46        2.29      0.15 o 
  -2   2   6       88.99       87.03      1.09 o 
  -1   2   6       53.79       51.56      1.15 o 
   0   2   6       32.04       22.60      0.29 o 
   1   2   6      168.11      188.63      1.89 o 
   2   2   6       82.43       83.96      0.79 o 
   3   2   6      100.56       95.89      1.06 o 
   4   2   6        1.50        1.08      0.11 o 
   5   2   6        1.55        1.36      0.13 o 
   6   2   6       18.43       12.58      0.39 o 
   7   2   6       14.71       13.19      0.44 o 
   8   2   6        0.25        0.09      0.12 o 
  -7   3   6       58.17       72.28      1.79 o 
  -6   3   6       34.58       42.74      0.88 o 
  -5   3   6       14.86       15.47      0.46 o 
  -4   3   6       59.28       52.94      1.63 o 
  -3   3   6       44.31       38.31      0.68 o 
  -2   3   6      240.52      243.42      2.50 o 
  -1   3   6        1.87        1.15      0.20 o 
   0   3   6        8.53        7.23      0.24 o 
   1   3   6        2.89        5.49      0.13 o 
   2   3   6       13.17       17.45      0.27 o 
   3   3   6       26.76       25.35      0.35 o 
   4   3   6       63.34       60.14      0.65 o 
   5   3   6        0.13        0.13      0.08 o 
   6   3   6        0.00        0.01      0.07 o 
   7   3   6       31.69       30.85      0.66 o 
   8   3   6        0.01        0.04      0.10 o 
  -6   4   6        9.31        9.26      0.56 o 
  -5   4   6       45.39       47.94      0.91 o 
  -4   4   6       29.73       32.37      0.69 o 
  -3   4   6        3.52        2.79      0.19 o 
  -2   4   6        3.15        3.08      0.35 o 
  -1   4   6        6.20        6.66      0.25 o 
   0   4   6       41.19       40.38      0.66 o 
   1   4   6        0.20        0.16      0.06 o 
   2   4   6        6.02        8.03      0.21 o 
   3   4   6        0.67        0.24      0.05 o 
   4   4   6       67.07       68.03      1.00 o 
   5   4   6       28.24       29.05      1.11 o 
   6   4   6       34.63       31.69      0.62 o 
   7   4   6       22.94       21.53      0.53 o 
   8   4   6       18.02       17.11      0.51 o 
   9   4   6        8.74       10.55      0.81 o 
  -5   5   6        5.35        6.73      0.48 o 
  -4   5   6        4.26        4.40      0.28 o 
  -3   5   6        2.46        1.88      0.21 o 
  -2   5   6       97.62       96.55      1.31 o 
  -1   5   6        3.26        3.63      0.21 o 
   0   5   6       15.31       14.36      0.47 o 
   1   5   6        8.86       10.34      0.31 o 
   2   5   6       10.17        6.94      0.25 o 
   3   5   6      226.31      239.73      2.45 o 
   4   5   6        8.45        6.32      0.25 o 
   5   5   6        0.37        0.21      0.06 o 
   6   5   6      180.46      192.03      2.10 o 
   7   5   6        0.64        0.99      0.19 o 
   8   5   6        0.64        1.23      0.23 o 
   9   5   6        0.64        0.95      0.29 o 
  -4   6   6       16.36       16.64      0.53 o 
  -3   6   6        0.20        0.10      0.09 o 
  -2   6   6        1.72        1.10      0.16 o 
  -1   6   6        3.99        3.52      0.22 o 
   0   6   6        3.32        2.60      0.18 o 
   1   6   6       18.80       16.03      0.42 o 
   2   6   6       20.50       18.20      0.45 o 
   3   6   6        0.99        1.31      0.12 o 
   4   6   6        0.52        0.37      0.08 o 
   5   6   6        2.70        1.73      0.14 o 
   6   6   6        6.63        6.28      0.32 o 
   7   6   6        2.64        2.99      0.22 o 
   8   6   6       10.40       10.86      0.57 o 
   9   6   6        0.57        0.67      0.27 o 
  -3   7   6        0.44        0.67      0.23 o 
  -2   7   6        0.47        0.51      0.14 o 
  -1   7   6        1.19        0.96      0.23 o 
   0   7   6       47.12       48.02      0.86 o 
   1   7   6        6.57        6.02      0.29 o 
   2   7   6       15.04       12.92      0.39 o 
   3   7   6        2.83        3.42      0.20 o 
   4   7   6        0.73        0.88      0.13 o 
   5   7   6        0.07        0.05      0.06 o 
   6   7   6        8.13        7.42      0.41 o 
   8   7   6        6.13        5.14      0.60 o 
  -1   8   6       24.63       24.89      0.66 o 
   0   8   6        0.29        0.38      0.14 o 
   1   8   6        3.79        4.14      0.25 o 
   2   8   6      119.13      122.34      1.61 o 
   3   8   6        2.64        2.37      0.19 o 
   4   8   6        2.94        2.35      0.19 o 
   5   8   6        1.75        1.89      0.24 o 
   6   8   6       23.09       26.26      0.87 o 
   7   8   6       11.71       11.44      0.56 o 
   0   9   6        7.12        7.56      0.38 o 
   1   9   6        0.01        0.03      0.12 o 
   2   9   6       18.80       20.26      0.58 o 
   3   9   6        1.65        1.66      0.30 o 
   4   9   6        0.95        1.19      0.19 o 
   5   9   6        0.06        0.22      0.12 o 
   6   9   6        1.51        1.62      0.24 o 
   7   9   6        0.47        0.76      0.17 o 
   4  10   6       29.38       30.26      1.09 o 
  -6  -6   7        0.00        0.15      0.13 o 
  -5  -6   7        1.57        2.47      0.22 o 
  -4  -6   7        3.44        3.08      0.24 o 
  -3  -6   7       28.13       29.96      0.69 o 
  -2  -6   7        0.07        0.21      0.08 o 
  -1  -6   7        7.73        8.22      0.50 o 
  -7  -5   7       12.62       12.10      0.46 o 
  -6  -5   7        1.88        1.63      0.20 o 
  -5  -5   7       94.83       93.97      1.42 o 
  -4  -5   7        5.62        4.40      0.26 o 
  -3  -5   7       21.95       24.01      0.58 o 
  -2  -5   7       11.48       12.10      0.56 o 
  -1  -5   7        0.05       -0.06      0.13 o 
   0  -5   7        6.89        7.43      0.44 o 
   1  -5   7       16.09       19.72      0.77 o 
   2  -5   7        0.11        0.00      0.13 o 
  -8  -4   7        6.70        6.23      0.33 o 
  -7  -4   7        0.41        0.46      0.11 o 
  -6  -4   7        4.10        3.62      0.24 o 
  -5  -4   7        4.01        3.86      0.23 o 
  -4  -4   7        3.03        2.44      0.19 o 
  -3  -4   7       31.56       33.70      0.66 o 
  -2  -4   7        1.53        1.50      0.15 o 
  -1  -4   7       28.42       27.87      0.84 o 
   0  -4   7        4.45        3.37      0.30 o 
   1  -4   7        6.98        7.65      0.45 o 
   2  -4   7        0.33        0.24      0.08 o 
   3  -4   7        0.11        0.13      0.08 o 
  -8  -3   7        3.48        4.03      0.27 o 
  -7  -3   7        0.02       -0.02      0.07 o 
  -6  -3   7       20.32       19.33      0.51 o 
  -5  -3   7        0.08        0.17      0.09 o 
  -4  -3   7        7.20        5.20      0.30 o 
  -3  -3   7       52.91       47.51      0.77 o 
  -2  -3   7        0.01       -0.01      0.06 o 
  -1  -3   7       56.21       58.39      0.85 o 
   0  -3   7      102.80      100.13      1.28 o 
   1  -3   7       16.30       15.38      0.42 o 
   2  -3   7       35.42       39.82      0.77 o 
   3  -3   7        0.07        0.05      0.07 o 
   4  -3   7       13.38       15.15      0.49 o 
  -8  -2   7       34.30       36.52      1.20 o 
  -7  -2   7        4.28        3.29      0.22 o 
  -6  -2   7        2.54        2.34      0.19 o 
  -5  -2   7       29.48       28.18      0.58 o 
  -4  -2   7        0.04        0.53      0.40 o 
  -3  -2   7       75.05       67.83      0.93 o 
  -2  -2   7        6.25        6.05      0.23 o 
  -1  -2   7        6.95        6.55      0.19 o 
   0  -2   7       11.40       11.90      0.26 o 
   1  -2   7       64.77       59.87      0.88 o 
   2  -2   7        0.65        0.67      0.31 o 
   3  -2   7        4.78        3.81      0.22 o 
   4  -2   7        6.84        6.08      0.34 o 
   5  -2   7        0.14        0.16      0.07 o 
  -8  -1   7        0.78        0.58      0.18 o 
  -7  -1   7        5.58        4.82      0.40 o 
  -6  -1   7        1.43        1.51      0.18 o 
  -5  -1   7        2.47        2.63      0.18 o 
  -4  -1   7        9.82        8.73      0.28 o 
  -3  -1   7       22.47       21.89      0.47 o 
  -2  -1   7        1.76        2.91      0.12 o 
  -1  -1   7        3.30        5.28      0.36 o 
   0  -1   7        5.10        3.67      0.14 o 
   1  -1   7      398.66      402.47      3.83 o 
   2  -1   7       19.54       17.83      0.42 o 
   3  -1   7       26.34       25.15      1.04 o 
   4  -1   7        1.73        1.28      0.15 o 
   5  -1   7        4.29        3.87      0.38 o 
   6  -1   7      140.03      154.41      2.75 o 
  -8   0   7       12.86       11.95      0.68 o 
  -7   0   7       86.69       97.72      2.05 o 
  -6   0   7        0.96        1.33      0.26 o 
  -5   0   7       21.94       19.56      0.73 o 
  -4   0   7      131.49      130.30      1.20 o 
  -3   0   7      200.24      213.73      1.76 o 
  -2   0   7      159.92      155.78      1.34 o 
  -1   0   7        3.11        2.02      0.13 o 
   0   0   7        9.10        8.80      0.20 o 
   1   0   7       24.90       27.17      0.50 o 
   2   0   7      401.75      394.78      3.77 o 
   3   0   7       31.11       25.89      0.53 o 
   4   0   7       17.00       16.49      0.64 o 
   5   0   7        2.53        1.35      0.14 o 
   6   0   7        0.57        0.51      0.14 o 
   7   0   7        4.08        3.55      0.27 o 
  -7   1   7        1.19        1.93      0.29 o 
  -6   1   7        0.10        0.35      0.17 o 
  -5   1   7        1.25        0.89      0.12 o 
  -4   1   7       16.78       16.54      0.42 o 
  -3   1   7       40.85       39.26      0.79 o 
  -2   1   7       37.96       37.23      0.46 o 
  -1   1   7        0.94        0.57      0.10 o 
   0   1   7       76.48       75.90      0.74 o 
   1   1   7        3.15        1.74      0.12 o 
   2   1   7       46.90       45.11      0.52 o 
   3   1   7       70.15       65.12      0.91 o 
   4   1   7       32.55       29.39      0.67 o 
   5   1   7        1.69        0.68      0.12 o 
   6   1   7        8.11        6.55      0.41 o 
   7   1   7        7.18        6.76      0.35 o 
  -7   2   7        0.99        1.30      0.32 o 
  -6   2   7        3.76        3.87      0.24 o 
  -5   2   7        2.37        2.91      0.20 o 
  -4   2   7        1.10        0.97      0.12 o 
  -3   2   7      163.55      173.13      2.25 o 
  -2   2   7      486.38      504.35      4.73 o 
  -1   2   7        1.37        1.42      0.26 o 
   0   2   7      119.68      120.50      1.05 o 
   1   2   7       22.04       27.54      0.37 o 
   2   2   7      109.78      110.60      1.00 o 
   3   2   7      247.99      266.04      2.65 o 
   4   2   7       23.75       21.54      0.47 o 
   5   2   7       15.07       12.43      0.37 o 
   6   2   7       52.34       46.44      0.84 o 
   7   2   7       27.24       24.88      0.63 o 
   8   2   7       14.88       14.20      0.50 o 
  -6   3   7        0.65        0.93      0.14 o 
  -5   3   7       31.10       32.88      1.71 o 
  -4   3   7        3.01        3.92      0.25 o 
  -3   3   7        6.28        5.50      0.29 o 
  -2   3   7      200.83      204.16      2.21 o 
  -1   3   7       76.61       74.48      2.02 o 
   0   3   7        0.09        0.32      0.14 o 
   1   3   7        8.29        5.82      0.22 o 
   2   3   7      264.59      263.42      2.07 o 
   3   3   7        6.03        5.27      0.16 o 
   4   3   7       87.56       85.81      2.12 o 
   5   3   7        6.73        6.23      0.26 o 
   6   3   7        0.01       -0.07      0.07 o 
   7   3   7       11.50       10.60      0.65 o 
   8   3   7        2.51        2.31      0.35 o 
  -6   4   7        7.88        6.50      0.47 o 
  -5   4   7        2.48        3.05      0.22 o 
  -4   4   7        0.21        0.36      0.11 o 
  -3   4   7        0.30        0.21      0.08 o 
  -2   4   7       45.08       41.59      1.13 o 
  -1   4   7       43.17       44.68      0.76 o 
   0   4   7        0.64        0.76      0.11 o 
   1   4   7        6.86        5.12      0.39 o 
   2   4   7      118.73      119.27      2.20 o 
   3   4   7       53.73       54.65      0.61 o 
   4   4   7      326.51      328.43      2.57 o 
   5   4   7        0.01        0.08      0.08 o 
   6   4   7       15.26       14.63      0.42 o 
   7   4   7        0.75        0.69      0.14 o 
   8   4   7       52.40       54.43      0.99 o 
  -5   5   7       47.03       55.53      1.05 o 
  -4   5   7       19.42       18.56      0.55 o 
  -3   5   7        2.29        1.58      0.16 o 
  -2   5   7       30.08       24.59      0.58 o 
  -1   5   7       57.53       54.70      0.90 o 
   0   5   7      228.00      223.12      2.39 o 
   1   5   7       10.67        7.58      0.71 o 
   2   5   7        8.13        8.00      0.28 o 
   3   5   7       41.52       46.45      0.75 o 
   4   5   7       35.66       35.01      0.63 o 
   5   5   7        4.43        4.23      0.17 o 
   6   5   7        6.80        5.94      0.26 o 
   7   5   7        0.19        0.16      0.17 o 
   8   5   7       15.63       15.08      0.48 o 
  -4   6   7        2.09        2.40      0.22 o 
  -3   6   7        0.15        0.30      0.09 o 
  -2   6   7       21.84       20.59      0.56 o 
  -1   6   7        2.53        2.04      0.18 o 
   0   6   7        4.50        5.02      0.42 o 
   1   6   7        2.69        3.63      0.21 o 
   2   6   7       17.40       16.12      0.43 o 
   3   6   7        0.22        0.72      0.11 o 
   4   6   7        1.70        1.61      0.14 o 
   5   6   7        0.46        0.66      0.18 o 
   6   6   7        4.41        4.31      0.33 o 
   7   6   7        1.62        1.18      0.17 o 
   8   6   7        5.00        5.01      0.44 o 
  -3   7   7        4.00        4.53      0.30 o 
  -2   7   7       44.33       45.89      1.26 o 
  -1   7   7       25.15       24.62      0.63 o 
   0   7   7       10.77       11.23      0.40 o 
   1   7   7        4.33        3.43      0.26 o 
   2   7   7        2.94        3.40      0.21 o 
   3   7   7        0.20        0.14      0.13 o 
   4   7   7       91.02       98.35      1.35 o 
   5   7   7        9.29       10.59      0.36 o 
   6   7   7        0.14        0.19      0.09 o 
  -1   8   7        0.39        0.12      0.12 o 
   0   8   7       84.86       90.71      1.38 o 
   1   8   7        6.38        5.31      0.30 o 
   2   8   7        0.00        0.11      0.23 o 
   3   8   7        1.75        1.48      0.15 o 
   4   8   7        0.42        0.35      0.10 o 
   5   8   7        9.25       10.21      0.37 o 
   6   8   7        0.22        0.21      0.10 o 
   1   9   7        7.14        7.92      0.57 o 
   2   9   7        3.14        3.74      0.50 o 
   3   9   7        2.87        2.13      0.34 o 
   4   9   7        4.59        4.22      0.37 o 
   5   9   7        9.38       10.05      0.56 o 
   6   9   7        3.26        2.82      0.28 o 
   7   9   7        2.26        3.19      0.33 o 
  -4  -6   8        0.83        1.00      0.23 o 
  -3  -6   8        5.76        6.59      0.48 o 
  -6  -5   8        0.23        0.14      0.13 o 
  -5  -5   8        6.84        7.45      0.35 o 
  -4  -5   8       10.32       10.18      0.40 o 
  -3  -5   8       23.57       24.57      0.61 o 
  -2  -5   8        3.46        3.96      0.36 o 
  -1  -5   8        0.65        0.66      0.20 o 
   0  -5   8        0.00        0.35      0.22 o 
  -7  -4   8        0.23        0.34      0.13 o 
  -6  -4   8       16.03       15.29      0.49 o 
  -5  -4   8        0.35        0.38      0.13 o 
  -4  -4   8        7.42        5.97      0.29 o 
  -3  -4   8       32.17       31.58      0.66 o 
  -2  -4   8        0.75        1.09      0.16 o 
  -1  -4   8        0.22        0.39      0.15 o 
   0  -4   8        2.65        2.46      0.29 o 
   1  -4   8       43.58       46.98      1.25 o 
   2  -4   8       21.23       25.38      0.93 o 
  -7  -3   8        5.15        5.45      0.34 o 
  -6  -3   8       17.42       17.75      0.96 o 
  -5  -3   8        0.10       -0.05      0.18 o 
  -4  -3   8       26.89       22.23      0.81 o 
  -3  -3   8       27.05       19.63      0.48 o 
  -2  -3   8        4.01        3.41      0.24 o 
  -1  -3   8       57.03       60.03      1.29 o 
   0  -3   8        1.26        1.02      0.20 o 
   1  -3   8        0.82        0.70      0.23 o 
   2  -3   8        0.82        0.76      0.14 o 
   3  -3   8        3.92        4.60      0.42 o 
  -7  -2   8        1.04        0.75      0.17 o 
  -6  -2   8        8.49        8.40      0.34 o 
  -5  -2   8        5.83        5.68      0.27 o 
  -4  -2   8       25.11       23.82      0.52 o 
  -3  -2   8        0.00        0.04      0.08 o 
  -2  -2   8        1.82        1.71      0.14 o 
  -1  -2   8        4.50        3.76      0.22 o 
   0  -2   8       15.22       14.59      0.38 o 
   1  -2   8       15.50       14.25      0.39 o 
   2  -2   8        1.36        1.53      0.25 o 
   3  -2   8        7.78        7.30      0.73 o 
   4  -2   8       15.35       18.87      0.76 o 
  -7  -1   8       35.05       38.46      1.24 o 
  -6  -1   8        5.17        4.94      0.40 o 
  -5  -1   8        1.30        1.28      0.23 o 
  -4  -1   8       31.50       29.80      0.57 o 
  -3  -1   8        9.07        6.94      0.25 o 
  -2  -1   8      134.35      118.86      1.12 o 
  -1  -1   8        1.61        2.60      0.12 o 
   0  -1   8       35.29       32.43      0.46 o 
   1  -1   8       46.95       48.53      0.77 o 
   2  -1   8       98.19       91.04      1.22 o 
   3  -1   8       31.62       33.85      0.68 o 
   4  -1   8        1.93        1.33      0.14 o 
   5  -1   8        0.04        0.11      0.09 o 
  -7   0   8       22.87       25.73      0.98 o 
  -6   0   8        1.26        1.83      0.29 o 
  -5   0   8       11.75       11.84      0.59 o 
  -4   0   8       31.40       31.66      0.94 o 
  -3   0   8       81.37       83.30      1.17 o 
  -2   0   8        5.29        6.69      0.19 o 
  -1   0   8       21.96       17.53      0.43 o 
   0   0   8        0.37        0.38      0.10 o 
   1   0   8        7.08        5.87      0.42 o 
   2   0   8        4.76        4.08      0.20 o 
   3   0   8        0.32        0.41      0.10 o 
   4   0   8        4.49        3.12      0.20 o 
   5   0   8        0.05        0.21      0.09 o 
   6   0   8       12.14       11.21      0.59 o 
  -7   1   8        4.37        4.97      0.47 o 
  -6   1   8        0.74        0.51      0.23 o 
  -5   1   8       10.28       10.35      0.57 o 
  -4   1   8        0.03        0.05      0.05 o 
  -3   1   8       40.60       43.72      0.75 o 
  -2   1   8       93.21       93.20      1.21 o 
  -1   1   8       48.51       45.18      0.63 o 
   0   1   8       62.39       54.43      0.61 o 
   1   1   8        8.50        8.31      0.21 o 
   2   1   8       70.09       67.63      0.93 o 
   3   1   8       98.62      103.61      1.30 o 
   4   1   8        9.34        6.92      0.28 o 
   5   1   8        0.01       -0.08      0.08 o 
   6   1   8        7.20        5.66      0.30 o 
   7   1   8       11.83       12.61      0.63 o 
  -6   2   8       26.44       30.49      1.06 o 
  -5   2   8       22.92       25.95      0.62 o 
  -4   2   8        0.04        0.16      0.08 o 
  -3   2   8       19.20       15.14      0.54 o 
  -2   2   8      163.49      170.51      1.93 o 
  -1   2   8        0.15        0.20      0.08 o 
   0   2   8       50.48       56.86      0.85 o 
   1   2   8        2.51        2.78      0.12 o 
   2   2   8       37.25       33.88      0.46 o 
   3   2   8      329.09      330.87      3.25 o 
   4   2   8       19.47       19.58      0.47 o 
   5   2   8        4.10        4.00      0.22 o 
   6   2   8        1.96        1.60      0.17 o 
   7   2   8        0.02       -0.16      0.31 o 
  -6   3   8       18.36       17.77      1.02 o 
  -5   3   8       11.01       12.27      0.43 o 
  -4   3   8       18.13       16.43      0.48 o 
  -3   3   8       16.95       15.43      0.58 o 
  -2   3   8        2.05        2.47      0.17 o 
  -1   3   8       30.83       28.12      0.58 o 
   0   3   8       59.82       54.82      0.85 o 
   1   3   8        1.48        1.22      0.18 o 
   2   3   8      122.38      122.78      1.45 o 
   3   3   8       25.27       25.37      0.39 o 
   4   3   8       92.38       91.07      1.80 o 
   5   3   8        2.05        1.38      0.17 o 
   6   3   8        1.93        1.45      0.19 o 
   7   3   8        4.32        2.98      0.23 o 
   8   3   8        0.60        0.44      0.14 o 
  -5   4   8        0.33        0.46      0.15 o 
  -4   4   8        5.33        5.59      0.74 o 
  -3   4   8        3.58        2.99      0.20 o 
  -2   4   8        0.01       -0.01      0.06 o 
  -1   4   8      339.76      340.82      4.70 o 
   0   4   8       73.41       76.11      1.08 o 
   1   4   8       20.19       17.23      0.43 o 
   2   4   8       26.24       20.97      0.70 o 
   3   4   8       15.24       14.31      0.38 o 
   4   4   8       38.08       43.36      0.70 o 
   5   4   8       85.89       87.52      1.18 o 
   6   4   8        2.28        1.74      0.17 o 
   7   4   8        0.27        0.02      0.10 o 
   8   4   8       24.26       23.04      0.80 o 
  -4   5   8        0.09        0.14      0.10 o 
  -3   5   8        0.30        0.22      0.09 o 
  -2   5   8        1.50        1.24      0.15 o 
  -1   5   8       19.06       19.50      0.51 o 
   0   5   8       51.73       49.50      0.85 o 
   1   5   8        0.55        0.18      0.09 o 
   2   5   8        0.60        0.60      0.10 o 
   3   5   8        7.64        7.08      0.27 o 
   4   5   8       13.50       11.89      0.36 o 
   5   5   8        6.98        8.01      0.46 o 
   6   5   8        5.04        4.67      0.36 o 
   7   5   8        0.13        0.40      0.14 o 
   8   5   8        0.02        0.14      0.14 o 
  -3   6   8        0.14        0.11      0.09 o 
  -2   6   8       28.36       29.55      0.70 o 
  -1   6   8        5.22        5.23      0.28 o 
   0   6   8        9.21        8.81      0.35 o 
   1   6   8       31.70       28.78      0.63 o 
   2   6   8        8.04        7.14      0.37 o 
   3   6   8        6.88        5.68      0.26 o 
   4   6   8       13.55       12.86      0.39 o 
   5   6   8        6.12        6.06      0.26 o 
   6   6   8        3.73        3.06      0.31 o 
   7   6   8        0.16        0.59      0.20 o 
   8   6   8        0.18        0.16      0.21 o 
  -2   7   8        9.13       10.33      0.43 o 
  -1   7   8       16.61       15.45      0.51 o 
   0   7   8        1.29        1.20      0.17 o 
   1   7   8       83.77       84.28      1.27 o 
   2   7   8        0.17        0.13      0.07 o 
   3   7   8        1.88        1.18      0.15 o 
   4   7   8       18.77       19.60      0.52 o 
   5   7   8       13.97       12.94      0.48 o 
   6   7   8       24.55       31.43      1.01 o 
   7   7   8        6.57        6.23      0.47 o 
  -1   8   8        0.34        0.32      0.13 o 
   0   8   8        0.01       -0.01      0.16 o 
   1   8   8        4.92        4.73      0.28 o 
   2   8   8        1.00        1.26      0.15 o 
   3   8   8        8.62        8.64      0.36 o 
   4   8   8        0.91        1.06      0.19 o 
   5   8   8        3.56        3.23      0.22 o 
   6   8   8        0.59        0.95      0.20 o 
   1   9   8        4.34        3.29      0.27 o 
   2   9   8        1.89        1.58      0.18 o 
   3   9   8        3.36        3.79      0.26 o 
   4   9   8        0.72        0.70      0.13 o 
   5   9   8        0.23        0.07      0.11 o 
   6   9   8       29.43       34.19      1.13 o 
  -4  -5   9        0.00       -0.05      0.20 o 
  -3  -5   9        6.41        6.31      0.46 o 
  -2  -5   9        2.04        3.19      0.35 o 
  -6  -4   9        3.65        3.94      0.27 o 
  -5  -4   9        1.42        1.43      0.29 o 
  -4  -4   9        1.37        1.57      0.33 o 
  -3  -4   9        2.11        2.27      0.20 o 
  -2  -4   9        3.30        3.85      0.35 o 
  -1  -4   9       66.89       75.11      1.65 o 
   0  -4   9       13.23       14.81      0.68 o 
   1  -4   9        1.60        1.16      0.24 o 
  -6  -3   9       41.39       42.78      0.86 o 
  -5  -3   9        1.23        1.10      0.16 o 
  -4  -3   9        0.15        0.23      0.11 o 
  -3  -3   9       20.20       17.23      0.47 o 
  -2  -3   9        3.21        3.04      0.21 o 
  -1  -3   9        2.70        2.68      0.29 o 
   0  -3   9        0.01        0.15      0.13 o 
   1  -3   9        3.79        3.57      0.33 o 
  -7  -2   9        1.53        1.56      0.31 o 
  -6  -2   9       12.16       10.97      0.65 o 
  -5  -2   9        0.08        0.04      0.19 o 
  -4  -2   9        0.68        0.70      0.13 o 
  -3  -2   9        8.05        6.45      0.28 o 
  -2  -2   9        2.07        2.92      0.19 o 
  -1  -2   9        0.06        0.13      0.09 o 
   0  -2   9       42.60       43.55      1.06 o 
   1  -2   9        0.21        0.13      0.10 o 
   2  -2   9       39.78       43.08      1.12 o 
   3  -2   9       14.90       15.59      0.49 o 
   4  -2   9       12.45       13.22      0.67 o 
  -7  -1   9        1.09        0.87      0.22 o 
  -6  -1   9        3.47        2.74      0.32 o 
  -5  -1   9       73.14       78.28      1.27 o 
  -4  -1   9       63.62       69.36      1.57 o 
  -3  -1   9        2.65        2.99      0.18 o 
  -2  -1   9       95.22       87.79      1.13 o 
  -1  -1   9       10.56        6.03      0.20 o 
   0  -1   9        5.30        4.09      0.20 o 
   1  -1   9        3.38        3.36      0.19 o 
   2  -1   9        0.27        0.15      0.08 o 
   3  -1   9       29.43       31.00      0.68 o 
   4  -1   9       24.82       28.10      1.89 o 
   5  -1   9        0.62        0.51      0.16 o 
  -7   0   9        8.40        8.92      0.44 o 
  -6   0   9       18.37       18.13      0.83 o 
  -5   0   9        5.42        4.96      0.39 o 
  -4   0   9        3.11        2.54      0.27 o 
  -3   0   9        1.54        1.49      0.20 o 
  -2   0   9       23.50       21.30      0.48 o 
  -1   0   9        4.84        4.41      0.16 o 
   0   0   9        4.02        3.59      0.15 o 
   1   0   9        3.90        2.72      0.17 o 
   2   0   9       10.36        8.47      0.31 o 
   3   0   9        0.90        0.67      0.18 o 
   4   0   9        7.61        7.06      0.31 o 
   5   0   9        1.64        1.30      0.19 o 
  -6   1   9        9.16        9.84      0.62 o 
  -5   1   9        5.37        5.60      0.44 o 
  -4   1   9        3.12        3.08      0.30 o 
  -3   1   9        5.92        6.54      0.27 o 
  -2   1   9       57.12       55.93      0.89 o 
  -1   1   9       33.24       24.84      0.53 o 
   0   1   9        3.27        5.52      0.18 o 
   1   1   9       12.85       11.37      0.26 o 
   2   1   9       31.85       30.11      0.61 o 
   3   1   9      103.34       99.63      1.31 o 
   4   1   9       37.06       37.75      0.73 o 
   5   1   9       15.14       17.94      0.76 o 
   6   1   9        1.11        1.35      0.18 o 
  -6   2   9       22.86       26.35      1.02 o 
  -5   2   9       14.68       16.05      0.75 o 
  -4   2   9        1.73        1.53      0.16 o 
  -3   2   9       27.01       27.54      0.62 o 
  -2   2   9      122.39      123.14      1.55 o 
  -1   2   9        2.94        2.25      0.16 o 
   0   2   9      214.10      214.53      5.46 o 
   1   2   9       17.28       18.28      0.44 o 
   2   2   9        3.70        3.94      0.19 o 
   3   2   9        6.38        5.88      0.25 o 
   4   2   9       15.93       14.58      0.41 o 
   5   2   9        0.05        0.07      0.15 o 
   6   2   9        0.08       -0.01      0.10 o 
   7   2   9        0.46        0.65      0.16 o 
  -5   3   9        3.95        3.41      0.24 o 
  -4   3   9        0.69        0.68      0.12 o 
  -3   3   9        3.82        3.08      0.21 o 
  -2   3   9       11.28       10.78      0.37 o 
  -1   3   9        8.61        7.76      0.30 o 
   0   3   9       72.46       70.08      1.92 o 
   1   3   9        0.35        0.25      0.08 o 
   2   3   9       39.88       39.02      1.68 o 
   3   3   9        6.70        6.82      0.42 o 
   4   3   9      106.54      106.57      2.86 o 
   5   3   9        0.78        0.29      0.11 o 
   6   3   9        2.71        2.27      0.25 o 
   7   3   9        1.11        0.88      0.17 o 
  -5   4   9        0.61        0.71      0.15 o 
  -4   4   9       39.18       40.51      0.85 o 
  -3   4   9        0.95        0.49      0.12 o 
  -2   4   9       15.65       14.09      0.44 o 
  -1   4   9       86.93       87.76      1.26 o 
   0   4   9       55.22       51.02      0.87 o 
   1   4   9       37.64       35.08      0.68 o 
   2   4   9       13.19       12.95      0.38 o 
   3   4   9        0.00        0.06      0.09 o 
   4   4   9      132.83      140.94      2.58 o 
   5   4   9      103.65      111.18      2.18 o 
   6   4   9        0.10        0.17      0.13 o 
   7   4   9        2.19        2.47      0.22 o 
  -4   5   9       29.68       34.97      0.82 o 
  -3   5   9        0.11        0.11      0.09 o 
  -2   5   9        1.03        1.03      0.38 o 
  -1   5   9        0.02        0.06      0.08 o 
   0   5   9       38.84       36.60      0.73 o 
   1   5   9        1.34        0.84      0.13 o 
   2   5   9        3.86        3.55      0.25 o 
   3   5   9        1.26        1.26      0.14 o 
   4   5   9       10.37       10.55      0.54 o 
   5   5   9        5.83        5.88      0.43 o 
   6   5   9        2.35        1.76      0.28 o 
   7   5   9        3.17        3.03      0.37 o 
  -3   6   9        0.40        0.19      0.17 o 
  -2   6   9        0.00        0.11      0.18 o 
  -1   6   9        4.73        3.66      0.24 o 
   0   6   9       93.23       89.70      2.91 o 
   1   6   9       61.53       63.97      1.26 o 
   2   6   9        0.23        0.17      0.09 o 
   3   6   9        3.71        3.43      0.21 o 
   4   6   9       24.39       26.41      1.43 o 
   5   6   9       54.87       59.73      1.48 o 
   6   6   9      108.86      120.64      2.37 o 
   7   6   9        0.28        0.21      0.20 o 
  -2   7   9       15.64       16.21      0.55 o 
  -1   7   9        0.97        0.56      0.14 o 
   0   7   9        1.68        1.55      0.16 o 
   1   7   9      145.60      149.29      1.92 o 
   2   7   9        2.60        2.10      0.35 o 
   3   7   9        2.57        2.20      0.28 o 
   4   7   9        2.29        2.72      0.20 o 
   5   7   9       14.55       15.57      0.47 o 
   6   7   9        1.49        0.84      0.26 o 
   7   7   9        6.28        7.31      0.52 o 
   0   8   9        3.42        3.69      0.28 o 
   1   8   9       14.57       15.91      0.65 o 
   2   8   9       10.52        9.41      0.39 o 
   3   8   9        1.83        1.80      0.19 o 
   4   8   9        0.25        0.31      0.09 o 
   5   8   9        4.33        4.41      0.60 o 
   6   8   9        4.81        5.45      0.46 o 
   3   9   9       32.05       34.91      0.82 o 
   4   9   9        1.02        0.69      0.13 o 
  -4  -4  10       12.42       12.61      0.68 o 
  -3  -4  10        1.00        0.85      0.23 o 
  -2  -4  10        3.69        5.78      0.44 o 
  -1  -4  10        6.80        7.57      0.49 o 
  -5  -3  10        1.39        1.33      0.32 o 
  -4  -3  10       19.42       22.03      0.58 o 
  -3  -3  10        0.53        0.62      0.15 o 
  -2  -3  10        1.98        2.20      0.28 o 
  -1  -3  10        0.42        0.36      0.17 o 
   0  -3  10        3.39        3.85      0.37 o 
   1  -3  10        1.28        1.55      0.29 o 
  -6  -2  10        0.02       -0.18      0.18 o 
  -5  -2  10       26.83       29.72      1.07 o 
  -4  -2  10        4.57        4.45      0.42 o 
  -3  -2  10        7.78        7.74      0.32 o 
  -2  -2  10       26.34       26.22      0.58 o 
  -1  -2  10        0.08        0.01      0.13 o 
   0  -2  10       26.97       34.36      0.97 o 
   1  -2  10        4.15        2.79      0.31 o 
   2  -2  10        3.18        3.86      0.25 o 
   3  -2  10       28.71       33.71      0.94 o 
  -6  -1  10       13.06       13.82      0.77 o 
  -5  -1  10        0.31        0.75      0.28 o 
  -4  -1  10        4.70        6.75      0.51 o 
  -3  -1  10        0.15        0.22      0.10 o 
  -2  -1  10        0.23        0.14      0.11 o 
  -1  -1  10        0.67        0.41      0.13 o 
   0  -1  10       30.32       32.14      0.95 o 
   1  -1  10       17.96       17.49      0.47 o 
   2  -1  10        0.08        0.15      0.09 o 
   3  -1  10        0.01        0.23      0.13 o 
   4  -1  10        0.99        0.74      0.15 o 
  -6   0  10        1.27        1.39      0.29 o 
  -5   0  10        0.06        0.10      0.12 o 
  -4   0  10       23.42       21.60      0.84 o 
  -3   0  10       23.72       25.00      0.87 o 
  -2   0  10       18.22       16.12      0.65 o 
  -1   0  10        0.00        0.03      0.06 o 
   0   0  10        8.38        6.99      0.27 o 
   1   0  10       12.57       12.41      0.65 o 
   2   0  10        0.31        0.34      0.09 o 
   3   0  10        0.18        0.27      0.09 o 
   4   0  10       20.58       21.37      0.57 o 
  -6   1  10        1.54        1.54      0.34 o 
  -5   1  10        1.09        0.88      0.28 o 
  -4   1  10       60.72       64.91      1.58 o 
  -3   1  10       25.62       26.53      0.91 o 
  -2   1  10       41.67       41.77      0.78 o 
  -1   1  10       91.53       86.29      1.21 o 
   0   1  10       45.85       38.48      0.71 o 
   1   1  10        0.28        0.39      0.12 o 
   2   1  10       33.57       34.33      1.26 o 
   3   1  10        1.28        1.51      0.27 o 
   4   1  10       11.55       12.24      0.53 o 
   5   1  10        2.27        2.01      0.36 o 
  -5   2  10       35.43       38.15      1.25 o 
  -4   2  10        3.34        2.47      0.28 o 
  -3   2  10       13.16       13.06      0.42 o 
  -2   2  10       29.78       30.61      0.66 o 
  -1   2  10       15.06       15.19      0.44 o 
   0   2  10        6.95        6.83      0.28 o 
   1   2  10        0.16        0.33      0.08 o 
   2   2  10        2.58        2.11      0.24 o 
   3   2  10        3.68        4.26      0.44 o 
   4   2  10        0.17        0.09      0.08 o 
   5   2  10        2.92        2.97      0.38 o 
   6   2  10        0.74        0.96      0.17 o 
  -5   3  10        9.47        9.98      0.63 o 
  -4   3  10       13.70       14.50      0.48 o 
  -3   3  10        0.07        0.03      0.07 o 
  -2   3  10        8.48        7.82      0.46 o 
  -1   3  10        3.96        3.26      0.20 o 
   0   3  10        0.93        0.76      0.12 o 
   1   3  10       56.75       50.77      0.86 o 
   2   3  10        4.93        4.51      0.35 o 
   3   3  10        3.93        3.67      0.33 o 
   4   3  10       61.99       60.55      1.49 o 
   5   3  10        5.56        5.42      0.29 o 
   6   3  10       30.65       35.72      0.89 o 
  -4   4  10       34.22       36.97      1.00 o 
  -3   4  10        1.66        1.30      0.17 o 
  -2   4  10       11.42       11.73      0.42 o 
  -1   4  10        0.46        0.31      0.10 o 
   0   4  10        5.01        4.83      0.34 o 
   1   4  10       12.12       10.36      0.62 o 
   2   4  10        3.01        2.77      0.18 o 
   3   4  10        1.48        1.01      0.17 o 
   4   4  10        1.85        1.36      0.26 o 
   5   4  10        2.01        1.64      0.27 o 
   6   4  10        0.03        0.15      0.16 o 
  -3   5  10        0.71        0.58      0.12 o 
  -2   5  10        1.59        1.51      0.14 o 
  -1   5  10       13.40       12.28      0.42 o 
   0   5  10        0.21        0.29      0.09 o 
   1   5  10        3.23        2.79      0.19 o 
   2   5  10        0.54        0.28      0.09 o 
   3   5  10       14.41       14.39      0.49 o 
   4   5  10        0.40        0.14      0.14 o 
   5   5  10       46.44       46.27      1.32 o 
   6   5  10       15.56       12.51      0.68 o 
  -2   6  10        9.26       10.24      0.43 o 
  -1   6  10        3.77        3.77      0.24 o 
   0   6  10       38.03       37.24      0.80 o 
   1   6  10       82.01       81.23      1.27 o 
   2   6  10       24.77       26.45      0.64 o 
   3   6  10        3.19        3.06      0.21 o 
   4   6  10        0.85        0.87      0.23 o 
   5   6  10        0.25        0.17      0.17 o 
   6   6  10       88.06       99.78      2.17 o 
  -1   7  10       11.46       11.02      0.52 o 
   0   7  10        7.11        7.71      0.59 o 
   1   7  10        0.23        0.18      0.15 o 
   2   7  10        9.18        9.06      0.38 o 
   3   7  10        0.73        0.63      0.14 o 
   4   7  10        1.31        1.52      0.15 o 
   5   7  10        4.16        4.27      0.41 o 
   6   7  10        0.02        0.33      0.21 o 
   1   8  10        1.07        0.65      0.15 o 
   2   8  10       72.11       74.98      1.28 o 
   3   8  10       16.66       17.73      0.56 o 
   4   8  10        9.46        9.37      0.53 o 
   5   8  10        0.92        0.89      0.18 o 
  -3  -3  11        3.44        4.18      0.38 o 
  -2  -3  11        0.23        0.04      0.17 o 
  -4  -2  11        2.62        2.26      0.38 o 
  -3  -2  11       51.34       62.75      1.56 o 
  -2  -2  11       12.65       14.01      0.61 o 
  -1  -2  11        0.74        0.40      0.17 o 
   0  -2  11       14.36       19.89      0.77 o 
   1  -2  11       14.17       17.61      0.73 o 
  -5  -1  11        6.84        7.30      0.56 o 
  -4  -1  11       13.51       13.28      0.72 o 
  -3  -1  11       18.93       18.75      0.80 o 
  -2  -1  11        1.13        0.72      0.26 o 
   0  -1  11        3.80        3.42      0.33 o 
   1  -1  11        2.91        3.14      0.22 o 
   2  -1  11        0.27        0.20      0.10 o 
  -5   0  11        8.83       10.56      0.62 o 
  -4   0  11       45.04       53.04      1.45 o 
  -3   0  11        2.02        1.53      0.24 o 
  -2   0  11       19.76       22.21      0.81 o 
  -1   0  11        0.97        0.65      0.16 o 
   0   0  11        0.72        0.46      0.13 o 
   1   0  11       11.12       13.91      0.41 o 
   2   0  11       26.54       26.82      0.62 o 
   3   0  11        7.76        6.95      0.41 o 
  -5   1  11        0.42        0.60      0.19 o 
  -4   1  11        4.86        4.16      0.36 o 
  -3   1  11       71.78       81.08      1.81 o 
  -2   1  11        3.41        3.02      0.30 o 
  -1   1  11        0.64        1.08      0.14 o 
   0   1  11        3.39        2.49      0.26 o 
   1   1  11        0.76        0.92      0.19 o 
   2   1  11       23.08       26.26      0.92 o 
   3   1  11        0.02        0.05      0.06 o 
   4   1  11        0.08        0.34      0.11 o 
  -4   2  11        0.01        0.34      0.14 o 
  -3   2  11        3.72        4.12      0.24 o 
  -2   2  11       10.56       10.31      0.58 o 
  -1   2  11        0.01       -0.04      0.06 o 
   0   2  11        0.65        0.71      0.20 o 
   1   2  11        0.59        0.95      0.20 o 
   2   2  11        5.55        5.88      0.41 o 
   3   2  11       19.68       19.41      0.80 o 
   4   2  11        2.44        3.50      0.34 o 
   5   2  11       26.31       29.27      0.70 o 
  -4   3  11        2.74        2.10      0.20 o 
  -3   3  11        0.76        1.01      0.15 o 
  -2   3  11       30.57       32.89      0.74 o 
  -1   3  11       18.96       19.43      0.54 o 
   0   3  11       15.46       13.41      0.43 o 
   1   3  11       37.19       31.80      0.68 o 
   2   3  11        0.06        0.07      0.09 o 
   3   3  11        1.68        2.26      0.27 o 
   4   3  11        1.52        1.45      0.21 o 
   5   3  11        4.76        4.90      0.41 o 
  -3   4  11        0.01        0.06      0.12 o 
  -2   4  11        4.34        4.42      0.25 o 
  -1   4  11        0.60        0.35      0.09 o 
   0   4  11       10.53       10.37      0.39 o 
   1   4  11       29.91       29.85      0.82 o 
   2   4  11        0.22        0.20      0.08 o 
   3   4  11        0.25        0.13      0.12 o 
   4   4  11        0.73        0.71      0.19 o 
   5   4  11        5.00        5.78      0.48 o 
  -2   5  11        9.99        9.79      0.57 o 
  -1   5  11        1.19        1.16      0.14 o 
   0   5  11        1.61        1.58      0.16 o 
   1   5  11       27.02       27.42      0.66 o 
   2   5  11       38.40       38.47      0.79 o 
   3   5  11        3.88        4.58      0.40 o 
   4   5  11        1.73        1.96      0.35 o 
   5   5  11       15.38       14.93      0.75 o 
   6   5  11       11.48       11.89      0.69 o 
  -1   6  11        3.37        3.16      0.24 o 
   0   6  11       16.92       18.09      0.55 o 
   1   6  11       22.84       22.63      0.61 o 
   2   6  11        1.28        0.71      0.14 o 
   3   6  11       36.73       39.43      0.82 o 
   4   6  11        0.00        0.08      0.18 o 
   5   6  11        1.91        1.22      0.30 o 
   0   7  11        0.03        0.09      0.10 o 
   1   7  11        2.15        1.98      0.20 o 
   2   7  11        4.78        4.96      0.29 o 
   3   7  11        4.47        4.03      0.26 o 
   4   7  11        6.86        7.82      0.56 o 
   5   7  11        4.90        4.64      0.44 o 
  -3  -1  12        2.16        1.68      0.35 o 
  -3   0  12        0.00        0.14      0.11 o 
  -2   0  12       45.16       56.34      1.44 o 
   1   0  12       11.23       15.72      0.71 o 
   2   0  12       19.60       23.03      0.90 o 
  -3   1  12        1.92        2.17      0.27 o 
  -2   1  12        9.35        9.09      0.52 o 
  -1   1  12       17.22       20.78      0.78 o 
   0   1  12        5.44        6.15      0.42 o 
   1   1  12        0.87        0.97      0.20 o 
   2   1  12        1.17        1.66      0.23 o 
   3   1  12        4.11        4.72      0.41 o 
  -3   2  12        0.02        0.07      0.12 o 
  -2   2  12        1.04        1.45      0.17 o 
  -1   2  12        4.27        4.67      0.26 o 
   0   2  12        0.03        0.16      0.12 o 
   1   2  12        9.49       10.65      0.59 o 
   2   2  12        0.00       -0.08      0.08 o 
   3   2  12       18.76       20.28      0.86 o 
  -3   3  12        5.57        6.26      0.33 o 
  -2   3  12       27.39       31.33      0.75 o 
  -1   3  12        0.93        1.14      0.13 o 
   0   3  12        6.96        7.09      0.84 o 
   1   3  12        4.94        4.25      0.35 o 
   2   3  12        0.28        0.13      0.12 o 
   3   3  12       31.63       37.94      1.21 o 
   4   3  12        1.47        2.19      0.27 o 
  -2   4  12        5.34        5.17      0.30 o 
  -1   4  12       17.56       17.78      0.55 o 
   0   4  12        2.58        2.09      0.19 o 
   1   4  12        9.11       10.53      0.88 o 
   2   4  12        0.07       -0.06      0.09 o 
   3   4  12        2.66        2.62      0.29 o 
   4   4  12        2.31        1.97      0.26 o 
  -1   5  12       28.81       30.81      0.77 o 
   0   5  12       23.85       27.26      0.70 o 
   1   5  12       11.18       13.17      0.45 o 
   2   5  12       26.08       23.22      0.92 o 
   3   5  12        9.01        7.92      0.52 o 
   4   5  12        4.47        4.73      0.45 o 
   0   6  12        2.00        1.90      0.44 o 
   1   6  12        0.24        0.13      0.09 o 
   2   6  12        2.22        2.41      0.26 o 
   3   6  12        0.26        0.50      0.21 o 
   4   6  12        0.66        0.81      0.27 o 
  -1   2  13       23.31       29.86      0.73 o 
   0   2  13       42.41       51.94      1.46 o 
   1   2  13        6.01        6.10      0.46 o 
  -1   3  13        7.26        8.59      0.69 o 
   0   3  13       16.27       18.88      0.83 o 
   1   3  13        1.49        1.10      0.25 o 
   2   3  13        0.83        0.67      0.16 o 
   0   4  13        0.59        0.55      0.13 o 
   1   4  13       10.67       11.86      0.66 o 
   2   4  13        0.03       -0.11      0.11 o 
                                                 
